# Supplementary material for: Insights into the Molecular Events That Regulate Heat-Induced Chilling Tolerance in Citrus Fruits
Source: Front Plant Sci. 2017 Jun 26;8:1113. doi: 10.3389/fpls.2017.01113 (PMC5483458; doi:10.3389/fpls.2017.01113)
Supplement: Table S1 — Fortune mandarin transcript expression profile in heat-conditioned (3 days at 37°C) and non-conditioned fruits stored for 20 days at 2°C. Sheets 7 and 12 k show the results of the hybridizations with the 7 and 12 k microarrays, respectively. The sheet “readme” explains data shown in both sheets. [file Table1.XLSX]

## Sheet: readme
Sheets 7k and 12k show the results of the hybridizations with the 7k and 12 microarrays, respectively.
Each row contains the identification of the clone, contig, unigene, the corresponding Citrus sinensis transcript, the annotation of the unigene, the A. thaliana orthologue, the GOs assigned to the unigene and PFAM domains.
Codes:
FH: freshly harvested fruits
H: heat-conditioned fruits for 3 days at 37 ºC
HC: heat-conditioned fruits for 3 days at 37 ºC and then stored at 2 ºC for 20 days
C: frutis stored directly at 2 ºC for 20 days
LOG2 values were calculated with the average expression value of three replicates for each condition. Values were calculated for each condition when expression was detected in at least two of the replicates.
Empty LOG2 values mean that no expression was detected in either condition
"+" LOG2 values indicate that there was expression in the condition that appears in the numerator but not in the one that appears in the denominator
"-" LOG2 values indicate that there was expression in the condition that appears in the denominator but not in the one that appears in the numerator
Statiscally signifgicant differences in expression according to SAM analysis using a FDR-corrected p-value< 0.01 are denoted with values highlighted in bold , in red color for up-regulated genes and green color for down-regulated genes.

## Sheet: 7K
Clone	Contig	Unigene	C. sinensis genome v1.1 JGI mRNA	annotation	Arabidopsis orthologue	GO_Molecular_Function	GO_Biological_Process	GO_Cellular_Component	Pfam domains	LOG2 (H/FH)	LOG2 (HC/FH)	LOG2 (C/FH)	LOG2 (HC/H)	LOG2 (C/H)	LOG2 (HC/C)
C01003D09	2	2	orange1.1g038077m	MAP3K protein kinase-like protein	AT5G67130	GO:0004629, phospholipase C activity;	GO:0007165, signal transduction; GO:0007242, intracellular signaling cascade;	GO:0012505, endomembrane system;		-	-0.4365	-0.636	+	+	0.1995
C01005A05	3	3	orange1.1g032118m	expressed protein	AT4G19400	GO:0005554, molecular function unknown;	GO:0000004, biological process unknown;	GO:0008372, cellular component unknown;		-0.311667	-0.542667	-0.584667	-0.231	-0.273	0.042
C01005G05	4	4	orange1.1g031194m	no_annotation_available						0.799167	0.7555	-1.3175	-0.0436667	-2.11667	2.073
C01009D02	5	5	orange1.1g034043m	Ubiquitin-like protein SMT3	AT4G26840,AT5G55160				ubiquitin,Ubiquitin family,2.9e-11	-0.134667	-0.667	-0.857	-0.532333	-0.722333	0.19
C01009H08	6	6	not available	AT3g49250/F2K15_110	AT3G49250	GO:0005554, molecular function unknown;	GO:0000004, biological process unknown;	GO:0008372, cellular component unknown;		-0.722333	-0.782333	-0.576333	-0.06	0.146	-0.206
C01010A10	7	7	orange1.1g029638m	Carbonic anhydrase	AT3G01500	GO:0004089, carbonate dehydratase activity; GO:0008270, zinc ion binding;	GO:0015976, carbon utilization;	GO:0009507, chloroplast;	Pro_CA,Carbonic anhydrase,0	-1.09567	-0.979	-0.935667	0.116667	0.16	-0.0433333
C01010D06	8	8	orange1.1g032867m	Arabidopsis thaliana genomic DNA, chromosome 5, P1 clone:MBL20						-0.0583333	0.0126667	-0.085	0.071	-0.0266667	0.0976667
C01012E09	9	9	orange1.1g026344m	UPI0000162E4C; auxin:hydrogen symporter		GO:0009672, auxin:hydrogen symporter activity;	GO:0009926, auxin polar transport;	GO:0012505, endomembrane system; GO:0016021, integral to membrane;		0.0233333	-0.441167	-0.112667	-0.4645	-0.136	-0.3285
C02004G01	15	15	orange1.1g042652m	Ser/Thr protein phosphatase family						0.201333	0.708333	0.346333	0.507	0.145	0.362
C02009B02	16	16	orange1.1g043713m	ATP synthase delta chain, mitochondrial precursor	AT5G13450	GO:0046933, hydrogen-transporting ATP synthase activity- rotational mechanism;	GO:0015986, ATP synthesis coupled proton transport;	GO:0000275, proton-transporting ATP synthase complex- catalytic core F(1) (sensu Eukaryota); GO:0005739, mitochondrion;	OSCP,ATP synthase delta (OSCP) subunit,0	-0.45	-0.737667	-0.741	-0.287667	-0.291	0.00333333
C02011G12	17	17	orange1.1g032843m	Ribosomal protein S26					Ribosomal_S26e,Ribosomal protein S26e,0	0.041	0.156	-0.426667	0.115	-0.467667	0.582667
C04013A06	20	20	orange1.1g017365m	UPI00000A6708; OSJNBa0052O12.29						-0.452	-0.966667	-1.08767	-0.514667	-0.635667	0.121
C04022B09	21	21	orange1.1g029827m	PAR-1b protein	AT5G52390	GO:0005554, molecular function unknown;	GO:0000004, biological process unknown;	GO:0012505, endomembrane system;	PAR1,PAR1 protein,0	-0.118	0.352667	1.55033	0.470667	1.66833	-1.19767
C05002E06	22	22	orange1.1g014259m	Arabidopsis thaliana genomic DNA, chromosome 3, P1 clone: MLD14	AT3G19340	GO:0005554, molecular function unknown;	GO:0000004, biological process unknown;	GO:0008372, cellular component unknown;		-0.052	-0.071	0.182333	-0.019	0.234333	-0.253333
C07003H11	39	39	orange1.1g035665m	MADS-box protein 15	AT5G10140,AT5G65050				SRF-TF,SRF-type transcription factor (DNA-binding a,2e-27	0.07	0.166	0.152333	0.096	0.0823333	0.0136667
C08003C05	40	40	orange1.1g044598m	ADP-ribosylation factor		GO:0005515, protein binding; GO:0005525, GTP binding; GO:0016004, phospholipase activator activity;		GO:0005739, mitochondrion; GO:0012505, endomembrane system;	Arf,ADP-ribosylation factor family,0	-0.226667	0.715	-0.108333	0.941667	0.118333	0.823333
C08008E12	41	41	orange1.1g033693m	Copper chaperone	AT1G66240	GO:0046872, metal ion binding;	GO:0006878, copper ion homeostasis;	GO:0012505, endomembrane system;	HMA,Heavy-metal-associated domain,1.1e-14	-0.0346667	-0.0966667	-0.057	-0.062	-0.0223333	-0.0396667
C18002F11	49	49	orange1.1g032762m	no_annotation_available					GRP,Glycine rich protein family,5.6e-29	0.121	-0.11	-0.113667	-0.231	-0.234667	0.00366667
C18004H11	50	50	orange1.1g011937m	Branched-chain alpha keto-acid dehydrogenase E1-alpha subunit	AT1G21400	GO:0003863, 3-methyl-2-oxobutanoate dehydrogenase (2-methylpropanoyl-transferring) activity; GO:0004739, pyruvate dehydrogenase (acetyl-transferring) activity; GO:0016624, oxidoreductase activity- acting on the aldehyde or oxo group of donors- disulfide a	GO:0008152, metabolism;	GO:0005739, mitochondrion;	E1_dh,Dehydrogenase E1 component,0	+	+	+	-0.607	-0.710667	0.103667
C18008E02	51	51	orange1.1g015969m	MATE efflux family protein, putative		GO:0005215, transporter activity; GO:0015238, drug transporter activity; GO:0015297, antiporter activity;	GO:0006855, multidrug transport;	GO:0016020, membrane;	MatE,MatE,9.1e-20	-0.035	-0.140667	0.427667	-0.105667	0.462667	-0.568333
C18013A05	52	52	orange1.1g034887m	no_annotation_available						-0.454	-0.502	0.195	-0.048	0.649	-0.697
C20001C07	56	56	orange1.1g032540m	Dual specificity phosphatase Cdc25				GO:0005739, mitochondrion;		0.138	-0.214	-0.0473333	-0.352	-0.185333	-0.166667
C20004E03	57	57	orange1.1g023907m	Ribosomal large subunit pseudouridine synthase C-like	AT3G19440	GO:0003723, RNA binding; GO:0004730, pseudouridylate synthase activity; GO:0009982, pseudouridine synthase activity;	GO:0006396, RNA processing;	GO:0005739, mitochondrion;		-0.174	-	-	-	-
C01005F02	125	125	orange1.1g033564m	Thylakoid lumenal 15 kDa protein, chloroplast precursor				GO:0009543, thylakoid lumen (sensu Viridiplantae);		0.168667	0.0656667	0.002	-0.103	-0.166667	0.0636667
C01006E12	126	126	not available	Transposon protein, putative, CACTA, En/Spm sub-class	AT5G35695	GO:0005554, molecular function unknown;	GO:0000004, biological process unknown;	GO:0008372, cellular component unknown;		0.184167	0.4485	0.157167	0.264333	-0.027	0.291333
C01006F10	127	127	orange1.1g032979m	UPI00000A9651; P0487E11.18	AT1G02680	GO:0003702, RNA polymerase II transcription factor activity;	GO:0006352, transcription initiation;	GO:0005667, transcription factor complex; GO:0009507, chloroplast;	TFIID-18kDa,Transcription initiation factor IID, 18kD,2.4e-41	-0.552667	-0.544	-0.478667	0.00866667	0.074	-0.0653333
C01006H09	128	128	orange1.1g030829m	no_annotation_available						-	0.0281667	0.0101667	+	+	0.018
C01009C06	129	129	orange1.1g014863m	Ketol-acid reductoisomerase, chloroplast precursor		GO:0004455, ketol-acid reductoisomerase activity;	GO:0009082, branched chain family amino acid biosynthesis;	GO:0005739, mitochondrion;		0.0173333	-0.344333	-0.981333	-0.361667	-0.998667	0.637
C01009F11	130	130	orange1.1g035665m	MADS-box protein 15	AT5G10140				SRF-TF,SRF-type transcription factor (DNA-binding a,2e-27	0.209	-0.0396667	-0.042	-0.248667	-0.251	0.00233333
C01009H03	131	131	orange1.1g015504m	no_annotation_available						0.114333	-0.00533333	-0.529333	-0.119667	-0.643667	0.524
C01010H10	132	132	orange1.1g022646m	Triose phosphate/phosphate translocator		GO:0009670, triose-phosphate transporter activity; GO:0015297, antiporter activity;	GO:0006810, transport; GO:0015717, triose phosphate transport;	GO:0005739, mitochondrion; GO:0016021, integral to membrane;		0.369	0.381	0.0176667	0.012	-0.351333	0.363333
C01011C02	133	133	orange1.1g029954m	Arabidopsis thaliana genomic DNA, chromosome 5, P1 clone:MCA23	AT5G47830	GO:0005554, molecular function unknown;	GO:0000004, biological process unknown;	GO:0008372, cellular component unknown;		-0.192667	-0.683667	0.208667	-0.491	0.401333	-0.892333
C01012A04	134	134	orange1.1g007237m	TIR-NBS-LRR type R protein 7		GO:0004888, transmembrane receptor activity; GO:0005524, ATP binding;	GO:0006915, apoptosis; GO:0006952, defense response; GO:0042829, defense response to pathogen;	GO:0005739, mitochondrion; GO:0016020, membrane;		0.320333	-0.0266667	0.0443333	-0.347	-0.276	-0.071
C01012F10	135	135	orange1.1g030629m	expressed protein						-0.281833	-0.00816667	-0.2055	0.273667	0.0763333	0.197333
C01013C01	136	136	orange1.1g009261m	AT4g25650/L73G19_30		GO:0009055, electron carrier activity; GO:0016491, oxidoreductase activity;	GO:0006118, electron transport;	GO:0009507, chloroplast;	Rieske,Rieske [2Fe-2S] domain,1.3e-25	-0.619	-1.04067	-0.775333	-0.421667	-0.156333	-0.265333
C01013D12	137	137	orange1.1g044585m	no_annotation_available						0.448667	0.342667	0.429667	-0.106	-0.019	-0.087
C01013G03	138	138	orange1.1g018560m	LEM3-like			GO:0000004, biological process unknown;	GO:0009543, thylakoid lumen (sensu Viridiplantae); GO:0016020, membrane;	CDC50,LEM3 (ligand-effect modulator 3) family / CD,5.6e-11	-0.00533333	0.278333	0.508	0.283667	0.513333	-0.229667
C01014B05	139	139	orange1.1g032867m	no_annotation_available						0.33	0.827333	0.362	0.497333	0.032	0.465333
C01014B10	140	140	orange1.1g034340m	no_annotation_available						-0.114	0.226	-0.135667	0.34	-0.0216667	0.361667
C01014B12	141	141	orange1.1g018829m	Protein At4g13030		GO:0005524, ATP binding;	GO:0000004, biological process unknown;	GO:0008372, cellular component unknown;		0.198667	-0.258167	-0.132667	-0.456833	-0.331333	-0.1255
C01014D01	142	142	orange1.1g034780m	Mitochondrial import inner membrane translocase subunit Tim10	AT2G29530	GO:0015450, protein translocase activity;	GO:0006626, protein targeting to mitochondrion; GO:0045039, protein import into mitochondrial inner membrane;	GO:0005739, mitochondrion; GO:0005743, mitochondrial inner membrane;		-0.06	0.329333	0.0113333	0.389333	0.0713333	0.318
C01014D09	143	143	orange1.1g021218m	Ketol-acid reductoisomerase, chloroplast precursor		GO:0004455, ketol-acid reductoisomerase activity;	GO:0009082, branched chain family amino acid biosynthesis;	GO:0005739, mitochondrion;		0.160667	-0.375667	-0.639333	-0.536333	-0.8	0.263667
C02003B11	168	168	orange1.1g030990m	OSJNBa0073L04.6 protein	AT3G44450,AT3G52740					-0.012	0.145	-0.0286667	0.157	-0.0166667	0.173667
C02003E06	169	169	orange1.1g022487m	Arabidopsis thaliana genomic DNA, chromosome 3, P1 clone: MLD14						-0.532667	-0.431	-1.33867	0.101667	-0.806	0.907667
C02004G07	170	170	orange1.1g045147m	Arabidopsis thaliana genomic DNA, chromosome 5, TAC clone:K14A3					DUF581,Protein of unknown function (DUF581),4.7e-28	0.4965	0.385	-0.826	-0.1115	-1.3225	1.211
C02006D01	171	171	orange1.1g035053m	Elongation factor 1-beta 2		GO:0003746, translation elongation factor activity;	GO:0006414, translational elongation;	GO:0005853, eukaryotic translation elongation factor 1 complex;	EF1_GNE,EF-1 guanine nucleotide exchange domain,9.7e-26	-0.937	-0.6795	-0.709167	0.2575	0.227833	0.0296667
C02006F12	172	172	orange1.1g010098m	Digalactosyldiacylglycerol synthase 2		GO:0016757, transferase activity- transferring glycosyl groups; GO:0046481, UDP-galactose:MGDG galactosyltransferase activity;	GO:0016036, cellular response to phosphate starvation; GO:0019375, galactolipid biosynthesis;			0.277	0.591333	0.408	0.314333	0.131	0.183333
C02007A02	173	173	orange1.1g047625m	SAMT		GO:0030795, jasmonate O-methyltransferase activity;	GO:0009695, jasmonic acid biosynthesis; GO:0009867, jasmonic acid mediated signaling pathway;		Methyltransf_7,SAM dependent carboxyl methyltransfera,4.8e-33	0.206	0.442667	0.774	0.236667	0.568	-0.331333
C02007B04	174	174	orange1.1g029291m	Protein At4g21215	AT4G21215					0.463333	-0.254	0.238333	-0.717333	-0.225	-0.492333
C02008A04	175	175	orange1.1g009879m	no_annotation_available						0.163333	0.316	0.101667	0.152667	-0.0616667	0.214333
C02009H06	176	176	orange1.1g033603m	Lipid-transfer protein	AT2G38540		GO:0006869, lipid transport;		Tryp_alpha_amyl,Protease inhibitor/seed storage/LTP f,2.5e-30	-0.159	-1.38817	-0.775667	-1.22917	-0.616667	-0.6125
C02012H02	177	177	not available	Mitochondrial import receptor subunit TOM6 homolog						-0.0173333	0.0263333	0.0283333	0.0436667	0.0456667	-0.002
C02012H05	178	178	orange1.1g030040m	Prolyl carboxypeptidase like protein		GO:0003824, catalytic activity; GO:0008236, serine-type peptidase activity;	GO:0006508, proteolysis;	GO:0012505, endomembrane system;	Peptidase_S28,Serine carboxypeptidase S28,0	-0.0683333	0.236	0.162667	0.304333	0.231	0.0733333
C02014G08	179	179	orange1.1g038397m	UPI000034F567; EMB1135; ATP binding / DNA binding / helicase/ nucleic acid binding / protein binding / zinc ion binding						-0.634	-0.528333	-0.486333	0.105667	0.147667	-0.042
C02015G01	180	180	orange1.1g030817m	Prolyl carboxypeptidase like protein		GO:0003824, catalytic activity; GO:0008236, serine-type peptidase activity;	GO:0006508, proteolysis;	GO:0012505, endomembrane system;	Peptidase_S28,Serine carboxypeptidase S28,0	-0.345333	0.312	0.0691667	0.657333	0.4145	0.242833
C02015H06	181	181	orange1.1g031044m	no_annotation_available						0.288333	0.382	0.0646667	0.0936667	-0.223667	0.317333
C02016A02	182	182	not available	Retrotransposon protein, putative, Ty1-copia sub-class		GO:0016301, kinase activity;	GO:0006468, protein amino acid phosphorylation;		RVT_2,Reverse transcriptase (RNA-dependent DN,0	0.0953333	-0.275	0.253667	-0.370333	0.158333	-0.528667
C02016D03	183	183	orange1.1g031781m	FK506-binding protein 2-1 precursor	AT3G25220,AT5G48580	GO:0003755, peptidyl-prolyl cis-trans isomerase activity; GO:0005528, FK506 binding;	GO:0006457, protein folding;	GO:0012505, endomembrane system;	FKBP_C,FKBP-type peptidyl-prolyl cis-trans isomeras,0	-0.0303333	0.0843333	0.136667	0.114667	0.167	-0.0523333
C02017D10	184	184	orange1.1g040660m	AT3g23280/K14B15_17	AT3G23280	GO:0004842, ubiquitin-protein ligase activity; GO:0005515, protein binding; GO:0008270, zinc ion binding;	GO:0016567, protein ubiquitination;	GO:0000151, ubiquitin ligase complex;		0.350333	0.585333	0.266333	0.235	-0.084	0.319
C02018C02	185	185	orange1.1g043037m	no_annotation_available						-0.267	-0.073	0.0715	0.194	0.3385	-0.1445
C02018F04	186	186	orange1.1g011030m	Putative ripening-related P-450 enzyme		GO:0004497, monooxygenase activity; GO:0005506, iron ion binding; GO:0019825, oxygen binding; GO:0020037, heme binding;	GO:0006118, electron transport;	GO:0005739, mitochondrion;	p450,Cytochrome P450,0	-0.856333	0.131333	0.883333	0.987667	1.73967	-0.752
C02018H09	187	187	orange1.1g022777m	Probable coatomer subunit epsilon		GO:0008565, protein transporter activity;	GO:0006886, intracellular protein transport; GO:0006890, retrograde transport- Golgi to ER;	GO:0005737, cytoplasm; GO:0016020, membrane;		0.0343333	-0.297667	-0.319	-0.332	-0.353333	0.0213333
C02019A03	188	188	orange1.1g037690m	At2g04690/F28I8.27	AT2G04690	GO:0005554, molecular function unknown;	GO:0000004, biological process unknown;	GO:0012505, endomembrane system;		-0.0303333	0.550833	0.497333	0.581167	0.527667	0.0535
C02019A12	189	189	orange1.1g027856m	RAB11H		GO:0005525, GTP binding;	GO:0006886, intracellular protein transport; GO:0007264, small GTPase mediated signal transduction; GO:0015031, protein transport;	GO:0008372, cellular component unknown;		-0.245333	-0.512	-0.416	-0.266667	-0.170667	-0.096
C02019C06	190	190	orange1.1g023837m	EMB1674 | kinase interacting family protein, similar to kinase interacting protein 1 (GI:13936326) {Petunia integrifolia}	AT1G58210					0.309	0.586667	0.478333	0.277667	0.169333	0.108333
C02019E08	191	191	orange1.1g028768m	Nod26-like protein						1.12667	0.132667	0.0146667	-0.994	-1.112	0.118
C02020F08	192	192	orange1.1g018173m	Pectinesterase-1 precursor			GO:0042545, cell wall modification;	GO:0005618, cell wall; GO:0012505, endomembrane system;	PMEI,Plant invertase/pectin methylesterase i,0	0.07	-0.130667	-0.562667	-0.200667	-0.632667	0.432
C02021A01	193	193	orange1.1g006442m	no_annotation_available						-0.565333	-1.40067	-0.350667	-0.835333	0.214667	-1.05
C02021E02	194	194	not available	Retroelement pol polyprotein-like	ATMG00750				rve,Integrase core domain,8.4e-26	0.228	0.0726667	-0.063	-0.155333	-0.291	0.135667
C02021F09	195	195	orange1.1g048433m	zinc finger (C3HC4-type RING finger) family protein, contains Pfam profile: PF00097 zinc finger, C3HC4 type (RING finger)	AT3G55530	GO:0004842, ubiquitin-protein ligase activity; GO:0005515, protein binding; GO:0008270, zinc ion binding;	GO:0016567, protein ubiquitination;	GO:0000151, ubiquitin ligase complex;		-0.321333	-0.662333	-0.305667	-0.341	0.0156667	-0.356667
C03001C03	213	213	orange1.1g041959m	Reductase 2		GO:0016491, oxidoreductase activity;		GO:0012505, endomembrane system;	Aldo_ket_red,Aldo/keto reductase family,8e-33	0.677667	0.123667	-1.21733	-0.554	-1.895	1.341
C03002A02	214	214	orange1.1g009075m	Polygalacturonase-like protein	AT3G61490	GO:0004650, polygalacturonase activity;	GO:0005975, carbohydrate metabolism;	GO:0012505, endomembrane system;		0.499667	0.448	0.301	-0.0516667	-0.198667	0.147
C03002B09	215	215	orange1.1g023819m	T27G7.21	AT1G08530	GO:0005554, molecular function unknown;	GO:0000004, biological process unknown;	GO:0009507, chloroplast;		0.0223333	0.087	0.019	0.0646667	-0.00333333	0.068
C03003F11	216	216	orange1.1g035207m	F17L21.8	AT1G27290	GO:0005554, molecular function unknown;	GO:0000004, biological process unknown;	GO:0005739, mitochondrion;		0.251333	0.419667	-0.00633333	0.168333	-0.257667	0.426
C03004G02	217	217	orange1.1g034133m	UPI000065E2E5; Homolog of Homo sapiens "Histone 1, H2ai	AT1G07660,AT1G07820,AT2G28740,AT3G45930,AT3G46320,AT3G53730,AT5G59690,AT5G59970	GO:0003677, DNA binding;	GO:0006334, nucleosome assembly; GO:0007001, chromosome organization and biogenesis (sensu Eukaryota);	GO:0000786, nucleosome; GO:0005634, nucleus;	Histone,Core histone H2A/H2B/H3/H4,6.2e-18	-0.886667	-0.0956667	0.984667	0.791	1.87133	-1.08033
C03005C02	218	218	orange1.1g029392m	no_annotation_available						0.273667	-0.663333	-0.857	-0.937	-1.13067	0.193667
C04006E02	231	231	not available	sp|P08640 Saccharomyces cerevisiae YIR019c STA1 extracellular alpha-1					Extensin_2,Extensin-like region,0	-2.40167	-3.50933	-0.592333	-1.10767	1.80933	-2.917
C04011A04	232	232	orange1.1g037239m	no_annotation_available						-0.0166667	0.0223333	-0.194333	0.039	-0.177667	0.216667
C04011G07	233	233	orange1.1g030927m	NAC family protein	AT1G01720		GO:0007275, development; GO:0045449, regulation of transcription;		NAM,No apical meristem (NAM) protein,0	1.08933	3.49367	1.64333	2.40433	0.554	1.85033
C04011H01	234	234	orange1.1g011064m	no_annotation_available						0.592667	2.07233	0.462333	1.47967	-0.130333	1.61
C04013A02	235	235	orange1.1g031725m	50S ribosomal protein L28, chloroplast precursor		GO:0003735, structural constituent of ribosome;	GO:0006412, protein biosynthesis;	GO:0005622, intracellular; GO:0005840, ribosome; GO:0009507, chloroplast;	Ribosomal_L28,Ribosomal L28 family,8.2e-29	-0.510667	-0.525833	-0.176667	-0.0151667	0.334	-0.349167
C04013E01	236	236	not available	Putative chorismate mutase	AT3G29200	GO:0004106, chorismate mutase activity;	GO:0016089, aromatic amino acid family biosynthesis- shikimate pathway;	GO:0005829, cytosol; GO:0009536, plastid;		-0.399	0.210667	-0.218667	0.609667	0.180333	0.429333
C04017C05	237	237	orange1.1g019755m	Beta-1,3-glucanase precursor		GO:0004553, hydrolase activity- hydrolyzing O-glycosyl compounds;	GO:0005975, carbohydrate metabolism;	GO:0012505, endomembrane system;	Glyco_hydro_17,Glycosyl hydrolases family 17,0	-2.55633	-2.07433	-0.981333	0.482	1.575	-1.093
C04017E04	238	238	orange1.1g012932m	AT4g21150/F7J7_90	AT4G21150	GO:0004579, dolichyl-diphosphooligosaccharide-protein glycotransferase activity;	GO:0006496, protein amino acid terminal N-glycosylation; GO:0018279, protein amino acid N-linked glycosylation via asparagine;	GO:0005789, endoplasmic reticulum membrane; GO:0008250, oligosaccharyl transferase complex; GO:0012505, endomembrane system;		-0.63	-1.47867	-1.12633	-0.848667	-0.496333	-0.352333
C04018A07	239	239	orange1.1g010141m	Putative RNA-binding protein	AT1G55500,AT5G61020	GO:0005554, molecular function unknown;	GO:0000004, biological process unknown;	GO:0008372, cellular component unknown;	YTH,YT521-B-like family,0	1.539	0.804	2.35433	-0.735	0.815333	-1.55033
C04018F04	240	240	orange1.1g043878m	Similarity to S-locus protein						0.307	0.787	-0.339667	0.48	-0.646667	1.12667
C04019A09	241	241	not available	no_annotation_available						-0.146667	1.50167	-0.358667	1.64833	-0.212	1.86033
C04019D09	242	242	orange1.1g020815m	Thiazole biosynthetic enzyme, chloroplast precursor	AT5G54770		GO:0009228, thiamin biosynthesis;	GO:0009507, chloroplast;	Thi4,Thi4 family,0	0.0823333	-0.795	-0.309	-0.877333	-0.391333	-0.486
C04022A02	243	243	orange1.1g029433m	Similarity to embryo-specific protein 3		GO:0003746, translation elongation factor activity; GO:0005525, GTP binding; GO:0005554, molecular function unknown; GO:0008135, translation factor activity- nucleic acid binding;	GO:0000004, biological process unknown;	GO:0031225, anchored to membrane;	ATS3,Embryo-specific protein 3, (ATS3),0	-0.175	-0.301667	-0.264333	-0.126667	-0.0893333	-0.0373333
C04022F12	244	244	orange1.1g003942m	UPI000034F441; nucleic acid binding		GO:0003676, nucleic acid binding;				0.198667	0.415333	0.174333	0.216667	-0.0243333	0.241
C05004A05	281	281	orange1.1g029185m	male sterility protein 2 (MS2), identical to male sterility protein 2 (MS2) SP:Q08891 (Arabidopsis thaliana)						-1.42167	-1.347	-0.788333	0.0746667	0.633333	-0.558667
C07004B06	539	539	orange1.1g018437m	Glutamate decarboxylase, putative		GO:0005516, calmodulin binding;	GO:0006520, amino acid metabolism;	GO:0008372, cellular component unknown;		0.246333	-0.931	-1.46433	-1.17733	-1.71067	0.533333
C07004B08	540	540	orange1.1g002671m	Putative phospholipid-transporting ATPase 4		GO:0015662, ATPase activity- coupled to transmembrane movement of ions- phosphorylative mechanism;	GO:0006812, cation transport; GO:0008152, metabolism;	GO:0005739, mitochondrion; GO:0016020, membrane; GO:0016021, integral to membrane;		-0.117333	-0.024	-0.00133333	0.0933333	0.116	-0.0226667
C07004E08	541	541	orange1.1g032691m	Photosystem II reaction center W protein, chloroplast precursor	AT2G30570					-0.0266667	0.484333	0.643667	0.511	0.670333	-0.159333
C07004F05	542	542	orange1.1g021290m	Plastidic aldolase		GO:0004332, fructose-bisphosphate aldolase activity;	GO:0006098, pentose-phosphate shunt;	GO:0005739, mitochondrion; GO:0009507, chloroplast;	Glycolytic,Fructose-bisphosphate aldolase class-,0	-0.179	0.256667	-0.000666667	0.435667	0.178333	0.257333
C07005F08	543	543	orange1.1g044905m	expressed protein						0.0256667	-0.033	-0.0693333	-0.0586667	-0.095	0.0363333
C07006G01	544	544	orange1.1g025538m	Protein At3g14850	AT3G14850		GO:0000004, biological process unknown;	GO:0012505, endomembrane system;	DUF231,Arabidopsis proteins of unknown function,0	0.0846667	0.270333	0.276667	0.185667	0.192	-0.00633333
C07007B02	545	545	orange1.1g029575m	Thioredoxin X, chloroplast precursor						1.37467	0.827667	0.400333	-0.547	-0.974333	0.427333
C07008A06	546	546	orange1.1g029497m	Early light-induced protein	AT3G22840	GO:0016168, chlorophyll binding;	GO:0009765, photosynthesis- light harvesting;	GO:0009507, chloroplast; GO:0016020, membrane;		-3.24833	-1.50167	0.276667	1.74667	3.525	-1.77833
C07010A04	547	547	orange1.1g022603m	Putative alpha-hydroxynitrile lyase		GO:0003824, catalytic activity; GO:0016787, hydrolase activity;		GO:0008372, cellular component unknown;		-0.174833	0.0921667	-0.447333	0.267	-0.2725	0.5395
C07010D04	548	548	orange1.1g025409m	Expressed protein	AT2G15240					-0.046	0.0366667	-0.353	0.0826667	-0.307	0.389667
C07010G07	549	549	orange1.1g027956m	Glutathione S-transferase GST 22	AT2G30860	GO:0004364, glutathione transferase activity;			GST_N,Glutathione S-transferase, N-terminal domai,3.3e-15;GST_C,Glutathione S-transferase, C-terminal domai,5.8e-19	0.548333	1.404	0.638667	0.855667	0.0903333	0.765333
C08001C10	555	555	orange1.1g028945m	no_annotation_available						0.164333	0.365	0.173	0.200667	0.00866667	0.192
C08002E03	556	556	orange1.1g034130m	Expressed protein	AT2G20820					0.096	0.192333	0.139	0.0963333	0.043	0.0533333
C08002E10	557	557	orange1.1g038663m	no_annotation_available						0.762333	-0.46	-0.342667	-1.22233	-1.105	-0.117333
C08003E02	558	558	orange1.1g015780m	Putative membrane protein	AT5G35735	GO:0004500, dopamine beta-monooxygenase activity;		GO:0016020, membrane;	DUF568,Protein of unknown function (DUF568),0	0.162	0.119667	0.061	-0.0423333	-0.101	0.0586667
C08003H06	559	559	orange1.1g033314m	Protein At3g21610	AT3G21610	GO:0005554, molecular function unknown;	GO:0000004, biological process unknown;	GO:0008372, cellular component unknown;	DUF212,Divergent PAP2 family,7.9e-38	0.316667	1.12267	0.682	0.806	0.365333	0.440667
C08004A03	560	560	orange1.1g017428m	no_annotation_available						-0.2895	-0.330167	-0.3815	-0.0406667	-0.092	0.0513333
C08004B02	561	561	orange1.1g010912m	Putative ripening regulated protein						0.074	-0.047	-0.00166667	-0.121	-0.0756667	-0.0453333
C08005B03	562	562	orange1.1g029238m	Ripening-related protein-like; contains similarity to pectinesterase	AT5G62360	GO:0004857, enzyme inhibitor activity; GO:0030599, pectinesterase activity; GO:0046910, pectinesterase inhibitor activity;	GO:0000004, biological process unknown;	GO:0008372, cellular component unknown; GO:0009507, chloroplast;	PMEI,Plant invertase/pectin methylesterase inhi,0	-0.298667	0.046	-0.00366667	0.344667	0.295	0.0496667
C08005F06	563	563	orange1.1g034401m	GASA5-like protein	AT3G02885					0.176333	0.362333	0.324333	0.186	0.148	0.038
C08005G05	564	564	not available	60S ribosomal protein L31		GO:0003735, structural constituent of ribosome;	GO:0006412, protein biosynthesis; GO:0007046, ribosome biogenesis;	GO:0005622, intracellular; GO:0005840, ribosome;	Ribosomal_L31e,Ribosomal protein L31e,0	0.0005	0.1195	0.3965	0.119	0.396	-0.277
C08005G10	565	565	orange1.1g020936m	RNA polymerase, dimerisation	AT2G15430	GO:0003677, DNA binding; GO:0003899, DNA-directed RNA polymerase activity;	GO:0006350, transcription;	GO:0005634, nucleus; GO:0005730, nucleolus; GO:0005737, cytoplasm;	RNA_pol_L,RNA polymerase Rpb3/Rpb11 dimerisation,3.2e-21;RNA_pol_A_bac,RNA polymerase Rpb3/RpoA insert domain,0	0.236333	0.785333	0.365333	0.549	0.129	0.42
C08006E06	566	566	orange1.1g031302m	no_annotation_available						0.239667	0.00966667	0.436	-0.23	0.196333	-0.426333
C08006G03	567	567	orange1.1g033842m	no_annotation_available						-0.591667	-2.277	-0.745667	-1.68533	-0.154	-1.53133
C08006G08	568	568	orange1.1g034525m	F13O11.15 protein	AT1G64850	GO:0005509, calcium ion binding;	GO:0000004, biological process unknown;	GO:0008372, cellular component unknown;		0.170667	-0.643	-0.279333	-0.813667	-0.45	-0.363667
C08008B04	569	569	orange1.1g033562m	DNA-directed RNA polymerase II 13.6 kDa polypeptide	AT3G52090	GO:0003677, DNA binding; GO:0003899, DNA-directed RNA polymerase activity;	GO:0006350, transcription;		RNA_pol_L,RNA polymerase Rpb3/Rpb11 dimerisation doma,1.6e-19	0.0186667	0.105	0.0883333	0.0863333	0.0696667	0.0166667
C08008B06	570	570	not available	no_annotation_available						0.0798333	0.113833	0.0291667	0.034	-0.0506667	0.0846667
C08008C11	571	571	orange1.1g001949m	no_annotation_available						-0.0486667	-0.079	0.0266667	-0.0303333	0.0753333	-0.105667
C08008D08	572	572	orange1.1g032662m	Histone H3.3	AT4G40030,AT4G40040,AT5G10980	GO:0003677, DNA binding;	GO:0006334, nucleosome assembly; GO:0007001, chromosome organization and biogenesis (sensu Eukaryota);	GO:0000786, nucleosome; GO:0005634, nucleus; GO:0009507, chloroplast;	Histone,Core histone H2A/H2B/H3/H4,4.60046e-42	0.234667	0.337	0.265667	0.102333	0.031	0.0713333
C08008E02	573	573	orange1.1g028388m	Uridylate kinase	AT5G26667	GO:0005524, ATP binding; GO:0009041, uridylate kinase activity; GO:0016776, phosphotransferase activity- phosphate group as acceptor; GO:0019201, nucleotide kinase activity;	GO:0006139, nucleobase- nucleoside- nucleotide and nucleic acid metabolism;		ADK,Adenylate kinase,0	0.221667	0.087	0.0403333	-0.134667	-0.181333	0.0466667
C08008E11	574	574	orange1.1g031475m	Major allergen Mal d 1.0502					Bet_v_I,Pathogenesis-related protein Bet v I fa,5.6e-32	-0.092	-0.213333	0.054	-0.121333	0.146	-0.267333
C08008F06	575	575	orange1.1g015343m	no_annotation_available						0.034	0.039	0.0176667	0.005	-0.0163333	0.0213333
C08008G02	576	576	orange1.1g029794m	expressed protein, NuLL						0.507333	0.122667	-0.0176667	-0.384667	-0.525	0.140333
C08008G08	577	577	orange1.1g002724m	Nitrate reductase					NAD_binding_1,Oxidoreductase NAD-binding domain,0	0.610667	0.615333	0.434333	0.00466667	-0.176333	0.181
C08008G10	578	578	orange1.1g044598m	ADP-ribosylation factor	AT1G10630,AT1G23490,AT1G70490,AT2G47170,AT3G62290,AT5G14670	GO:0005515, protein binding; GO:0005525, GTP binding; GO:0016004, phospholipase activator activity;		GO:0005739, mitochondrion; GO:0012505, endomembrane system;	Arf,ADP-ribosylation factor family,0	0.236667	0.048	0.144	-0.188667	-0.0926667	-0.096
C08008G11	579	579	orange1.1g023233m	Putative BURP domain containing protein		GO:0005554, molecular function unknown;		GO:0012505, endomembrane system;	BURP,BURP domain,0	-0.292167	-0.359	0.0438333	-0.0668333	0.336	-0.402833
C08008H07	580	580	orange1.1g035287m	expressed protein						-0.919	-0.335	0.199333	0.584	1.11833	-0.534333
C08010A03	586	586	orange1.1g029235m	40S ribosomal protein S6-1	AT5G10360	GO:0003735, structural constituent of ribosome;	GO:0006412, protein biosynthesis;	GO:0005843, cytosolic small ribosomal subunit (sensu Eukaryota);	Ribosomal_S6e,Ribosomal protein S6e,0	-0.0153333	0.131	0.111667	0.146333	0.127	0.0193333
C08010A08	587	587	orange1.1g035025m	Late embryogenesis abundant protein Lea5					LEA_3,Late embryogenesis abundant protein,4.2039e-45	0.0573333	0.127333	0.241333	0.07	0.184	-0.114
C08010C06	588	588	orange1.1g031472m	ZPT2-14						0.269333	0.883	0.678	0.613667	0.408667	0.205
C08010C09	589	589	orange1.1g020284m	no_annotation_available						-0.0476667	0.0786667	0.0713333	0.126333	0.119	0.00733333
C08010E08	590	590	orange1.1g012759m	UPI0000449214; PREDICTED: similar to polyubiquitin with 3 Ub domains		GO:0005515, protein binding;	GO:0006464, protein modification; GO:0042787, protein ubiquitination during ubiquitin-dependent protein catabolism;		ubiquitin,Ubiquitin family,0;ubiquitin,Ubiquitin family,0	-0.3045	0.0251667	0.154167	0.329667	0.458667	-0.129
C08010F02	591	591	orange1.1g040403m	NAD-dependent malic enzyme 65 kDa isoform, mitochondrial precursor						-0.103333	0.0476667	0.291333	0.151	0.394667	-0.243667
C08010F03	592	592	orange1.1g025877m	DnaJ-like protein			GO:0006457, protein folding;	GO:0008372, cellular component unknown;		0.043	0.0933333	0.0693333	0.0503333	0.0263333	0.024
C08010G05	593	593	orange1.1g016857m	DNA-damage-repair/toleration protein DRT111, chloroplast precursor		GO:0003676, nucleic acid binding;		GO:0005634, nucleus; GO:0005737, cytoplasm;		-0.017	0.0673333	-0.034	0.0843333	-0.017	0.101333
C08010H03	594	594	orange1.1g033169m	60S ribosomal protein L22-2	AT3G05560	GO:0003735, structural constituent of ribosome;	GO:0006412, protein biosynthesis;	GO:0005622, intracellular; GO:0005840, ribosome;	Ribosomal_L22e,Ribosomal L22e protein family,0	-0.0236667	-0.108	-0.0223333	-0.0843333	0.00133333	-0.0856667
C08011E03	595	595	orange1.1g029550m	Thioredoxin X, chloroplast precursor	AT1G50320	GO:0005489, electron transporter activity; GO:0030508, thiol-disulfide exchange intermediate activity;	GO:0006118, electron transport;	GO:0009507, chloroplast;	Thioredoxin,Thioredoxin,3e-31	0.111667	0.0496667	0.403833	-0.062	0.292167	-0.354167
C08011E12	596	596	not available	Putative CDC48/ATPase		GO:0000166, nucleotide binding; GO:0005524, ATP binding; GO:0016787, hydrolase activity; GO:0017111, nucleoside-triphosphatase activity;			AAA,ATPase family associated with various ce,7.2e-29	0.449	0.545333	0.129	0.0963333	-0.32	0.416333
C08012A01	597	597	orange1.1g033192m	Expressed protein						0.158667	0.698	0.294667	0.539333	0.136	0.403333
C08012A06	598	598	orange1.1g034649m	B12D protein	AT3G48140	GO:0005554, molecular function unknown;	GO:0010150, leaf senescence;	GO:0012505, endomembrane system;	B12D,B12D protein,0	-0.212	-0.149	-0.162333	0.063	0.0496667	0.0133333
C08012C08	599	599	orange1.1g025808m	Expansin-related protein 1 precursor	AT4G17030	GO:0005554, molecular function unknown;	GO:0009826, unidimensional cell growth; GO:0009828, cell wall loosening (sensu Magnoliophyta); GO:0009831, cell wall modification during multidimensional cell growth (sensu Magnoliophyta); GO:0019953, sexual reproduction;	GO:0005576, extracellular region; GO:0012505, endomembrane system;	DPBB_1,Rare lipoprotein A (RlpA)-like double,1.8e-22;Pollen_allerg_1,Pollen allergen,2e-14	0.0123333	0.201667	0.342	0.189333	0.329667	-0.140333
C08012D06	600	600	not available	no_annotation_available						0.130333	0.184	0.125	0.0536667	-0.00533333	0.059
C08012E01	601	601	orange1.1g028704m	OSJNBb0039L24.13 protein		GO:0005488, binding;	GO:0000004, biological process unknown;	GO:0008372, cellular component unknown;	Remorin_C,Remorin, C-terminal region,0	-0.0766667	0.017	0.0823333	0.0936667	0.159	-0.0653333
C08012F03	602	602	orange1.1g016849m	Polyubiquitin		GO:0005515, protein binding;	GO:0006464, protein modification; GO:0042787, protein ubiquitination during ubiquitin-dependent protein catabolism;		ubiquitin,Ubiquitin family,0;ubiquitin,Ubiquitin family,0	0.029	-0.0326667	-0.0463333	-0.0616667	-0.0753333	0.0136667
C08012H01	603	603	not available	no_annotation_available						0.0823333	0.08	0.0153333	-0.00233333	-0.067	0.0646667
C08013A07	604	604	orange1.1g046857m	no_annotation_available						+		+	-	-0.377667	-
C08013D03	605	605	orange1.1g014404m	Dihydrolipoamide acetyltransferase	AT3G13930	GO:0004742, dihydrolipoyllysine-residue acetyltransferase activity; GO:0005515, protein binding; GO:0008415, acyltransferase activity;	GO:0006096, glycolysis; GO:0008152, metabolism;	GO:0005739, mitochondrion;	2-oxoacid_dh,2-oxoacid dehydrogenases acyltransfera,0	-0.0525	0.0671667	0.206167	0.119667	0.258667	-0.139
C08013D05	606	606	not available	Cystathionine beta-lyases/cystathionine gamma-synthases						-0.018	0.1305	-	0.1485	-	+
C08013D10	607	607	not available	Fb14	AT2G47690,AT3G62790	GO:0005554, molecular function unknown;	GO:0000004, biological process unknown;	GO:0005739, mitochondrion;		-0.314333	-0.0713333	0.0281667	0.243	0.3425	-0.0995
C08013F03	608	608	orange1.1g026496m	Proteasome subunit alpha type 5-A		GO:0004175, endopeptidase activity; GO:0004298, threonine endopeptidase activity; GO:0008233, peptidase activity;	GO:0006511, ubiquitin-dependent protein catabolism;	GO:0005839, proteasome core complex (sensu Eukaryota);	Proteasome,Proteasome A-type and B-type,9.2e-35	-0.00683333	0.236167	-0.491667	0.243	-0.484833	0.727833
C08013F08	609	609	orange1.1g026496m	Proteasome subunit alpha type 5-A		GO:0004175, endopeptidase activity; GO:0004298, threonine endopeptidase activity; GO:0008233, peptidase activity;	GO:0006511, ubiquitin-dependent protein catabolism;	GO:0005839, proteasome core complex (sensu Eukaryota);	Proteasome,Proteasome A-type and B-type,3e-30	0.0513333	0.203333	0.06	0.152	0.00866667	0.143333
C08013G03	610	610	not available	Ribosomal protein L18		GO:0003735, structural constituent of ribosome;	GO:0006412, protein biosynthesis; GO:0007046, ribosome biogenesis;	GO:0005622, intracellular; GO:0005840, ribosome;	Ribosomal_L18ae,Ribosomal L18ae protein family,0	0.2285	0.2105	0.5185	-0.018	0.29	-0.308
C08013H04	611	611	orange1.1g010824m	UPI00004DA1E9; LOC395048 protein		GO:0005489, electron transporter activity; GO:0016853, isomerase activity; GO:0030508, thiol-disulfide exchange intermediate activity;	GO:0006118, electron transport;		Thioredoxin,Thioredoxin,0	0.241333	0.253333	0.306667	0.012	0.0653333	-0.0533333
C08014B01	612	612	orange1.1g035245m	BLE1 protein	AT1G76200	GO:0005554, molecular function unknown;	GO:0000004, biological process unknown;	GO:0008372, cellular component unknown;		0.0956667	0.0893333	0.134667	-0.00633333	0.039	-0.0453333
C08014E08	613	613	not available	no_annotation_available						-0.348667	-0.0803333	-0.0593333	0.268333	0.289333	-0.021
C08014E11	614	614	orange1.1g018326m	no_annotation_available						-0.160333	0.0686667	0.239667	0.229	0.4	-0.171
C08014F05	615	615	orange1.1g018767m	no_annotation_available						0.0403333	0.179333	0.220333	0.139	0.18	-0.041
C08014G10	616	616	not available	no_annotation_available						-0.229333	-0.08	-0.0393333	0.149333	0.19	-0.0406667
C08015B10	617	617	orange1.1g030927m	NAC family protein	AT1G01720		GO:0007275, development; GO:0045449, regulation of transcription;		NAM,No apical meristem (NAM) protein,0	0.376333	1.514	0.696333	1.13767	0.32	0.817667
C08015C01	618	618	not available	Probable 60S ribosomal protein L37-A						0.233333	0.208	0.501667	-0.0253333	0.268333	-0.293667
C08015C06	619	619	not available	Cystathionine gamma-lyase				GO:0009507, chloroplast;	Cys_Met_Meta_PP,Cys/Met metabolism PLP-dependent enzy,6.6e-19	0.0396667	0.135667	0.128667	0.096	0.089	0.007
C08015C09	620	620	not available	no_annotation_available						-0.0563333	-0.003	-0.028	0.0533333	0.0283333	0.025
C08015D02	621	621	orange1.1g047188m	Secretory carrier membrane protein, putative	AT1G32050	GO:0005386, carrier activity;	GO:0015031, protein transport; GO:0045045, secretory pathway;	GO:0005739, mitochondrion;	SCAMP,SCAMP family,0	-0.0148333	0.139167	-0.0458333	0.154	-0.031	0.185
C08015D11	622	622	orange1.1g013768m	Putative 50S ribosomal protein L33	AT3G06320,AT5G18790					-0.019	0.025	0.00166667	0.044	0.0206667	0.0233333
C08015E05	623	623	not available	no_annotation_available						0.536333	0.710667	0.706667	0.174333	0.170333	0.004
C08015G04	624	624	orange1.1g029373m	60S ribosomal protein L9		GO:0003735, structural constituent of ribosome;	GO:0006412, protein biosynthesis;	GO:0005622, intracellular; GO:0005840, ribosome; GO:0015934, large ribosomal subunit;	Ribosomal_L6,Ribosomal protein L6,1.4e-39;Ribosomal_L6,Ribosomal protein L6,1.4e-39	0.0141667	0.151167	0.1625	0.137	0.148333	-0.0113333
C08015H06	625	625	not available	Sexually induced protein 3					PT,PT repeat,2.4e-18;PT,PT repeat,2.4e-18;PT,PT repeat,2.4e-18	-0.006	0.270833	0.0636667	0.276833	0.0696667	0.207167
C08016A02	626	626	orange1.1g040511m	no_annotation_available						-0.033	0.105	-0.071	0.138	-0.038	0.176
C08016A06	627	627	orange1.1g026393m	Steroid membrane binding protein, putative	AT3G48890	GO:0005554, molecular function unknown;	GO:0006118, electron transport;	GO:0012505, endomembrane system;	Cyt-b5,Cytochrome b5-like Heme/Steroid binding doma,1.4e-18	0.137333	0.0393333	0.00466667	-0.098	-0.132667	0.0346667
C08016A10	628	628	orange1.1g008824m	no_annotation_available						0.0183333	0.140667	0.0673333	0.122333	0.049	0.0733333
C08016C05	629	629	orange1.1g022360m	Putative ripening-related protein		GO:0003824, catalytic activity; GO:0016787, hydrolase activity;	GO:0008152, metabolism;	GO:0008372, cellular component unknown;		0.0506667	0.157	0.267667	0.106333	0.217	-0.110667
C08016C06	630	630	orange1.1g028472m	F11F12.1 protein	AT1G50670	GO:0008234, cysteine-type peptidase activity;	GO:0000004, biological process unknown;		OTU,OTU-like cysteine protease,4.6e-32	0.159667	0.189667	0.13	0.03	-0.0296667	0.0596667
C08016C11	631	631	orange1.1g027408m	Formate dehydrogenase, mitochondrial precursor		GO:0016616, oxidoreductase activity- acting on the CH-OH group of donors- NAD or NADP as acceptor; GO:0051287, NAD binding;	GO:0009611, response to wounding;	GO:0005739, mitochondrion; GO:0009507, chloroplast;	2-Hacid_dh_C,D-isomer specific 2-hydroxyacid dehydrog,3.9e-11	-0.221	-0.0783333	-0.130333	0.142667	0.0906667	0.052
C08016E09	632	632	orange1.1g008824m	no_annotation_available						-0.01	-0.105333	-0.129	-0.0953333	-0.119	0.0236667
C08016G03	633	633	orange1.1g001529m	no_annotation_available						-0.1395	-0.092	0.032	0.0475	0.1715	-0.124
C08017A11	634	634	orange1.1g039902m	no_annotation_available						0.179	0.224667	0.370667	0.0456667	0.191667	-0.146
C08017B10	635	635	orange1.1g032636m	Chitinase CHI1		GO:0004568, chitinase activity;	GO:0009626, hypersensitive response;	GO:0012505, endomembrane system;	Glyco_hydro_19,Chitinase class I,0	-0.220667	-0.0913333	-0.128333	0.129333	0.0923333	0.037
C08017C01	636	636	orange1.1g010058m	Putative glycine hydroxymethyltransferase		GO:0004372, glycine hydroxymethyltransferase activity;	GO:0006544, glycine metabolism; GO:0006563, L-serine metabolism;			0.149833	0.290167	0.0645	0.140333	-0.0853333	0.225667
C08017D11	637	637	orange1.1g034266m	no_annotation_available						0.0713333	0.037	-0.0716667	-0.0343333	-0.143	0.108667
C08017E01	638	638	orange1.1g018437m	Glutamate decarboxylase, putative		GO:0005516, calmodulin binding;	GO:0006520, amino acid metabolism;	GO:0008372, cellular component unknown;		0.1805	0.0498333	-0.248167	-0.130667	-0.428667	0.298
C08017F01	639	639	orange1.1g018437m	Glutamate decarboxylase, putative		GO:0005516, calmodulin binding;	GO:0006520, amino acid metabolism;	GO:0008372, cellular component unknown;	Pyridoxal_deC,Pyridoxal-dependent decarboxylase cons,0	0.116	0.0503333	0.048	-0.0656667	-0.068	0.00233333
C08018B01	640	640	orange1.1g030834m	Tumor-related protein	AT1G17860	GO:0004866, endopeptidase inhibitor activity;	GO:0000004, biological process unknown;	GO:0012505, endomembrane system;	Kunitz_legume,Trypsin and protease inhibitor,0	0.0675	0.1675	0.215	0.1	0.1475	-0.0475
C08018B06	641	641	orange1.1g030834m	Tumor-related protein						-0.071	-0.177333	0.199667	-0.106333	0.270667	-0.377
C08018B10	642	642	orange1.1g015519m	T15D22.8	AT1G15030	GO:0005554, molecular function unknown;	GO:0000004, biological process unknown;	GO:0005739, mitochondrion;	DUF789,Protein of unknown function (DUF789),0	-0.15	0.178333	0.071	0.328333	0.221	0.107333
C08018B12	643	643	orange1.1g034401m	GASA5-like protein	AT3G02885					0.194667	0.286333	0.114	0.0916667	-0.0806667	0.172333
C08018C11	644	644	orange1.1g029006m	ATP synthase delta' chain, mitochondrial precursor	AT5G47030	GO:0046933, hydrogen-transporting ATP synthase activity- rotational mechanism;	GO:0015986, ATP synthesis coupled proton transport;	GO:0005739, mitochondrion; GO:0005753, proton-transporting ATP synthase complex (sensu Eukaryota);	ATP-synt_DE_N,ATP synthase, Delta/Epsilon chain, bet,2.5e-21	-0.269833	-0.290833	-0.437833	-0.021	-0.168	0.147
C08018H06	645	645	orange1.1g021738m	Urate oxidase		GO:0004846, urate oxidase activity;	GO:0006144, purine base metabolism;	GO:0008372, cellular component unknown;	Uricase,Uricase,0	-0.277	-0.536	-0.00966667	-0.259	0.267333	-0.526333
C08019C05	646	646	not available	Cysteine synthase, chloroplast precursor (EC 2.5.1.47) (O-acetylserine sulfhydrylase) (O-acetylserine (Thiol)-lyase)	AT2G43750	GO:0004124, cysteine synthase activity;		GO:0005739, mitochondrion;	PALP,Pyridoxal-phosphate dependent enzyme,0	-0.187333	-0.179667	-0.121	0.00766667	0.0663333	-0.0586667
C08019D03	647	647	orange1.1g024133m	Proteasome subunit beta type 5 precursor	AT1G13060,AT3G26340	GO:0004175, endopeptidase activity; GO:0004298, threonine endopeptidase activity;	GO:0006511, ubiquitin-dependent protein catabolism;	GO:0005839, proteasome core complex (sensu Eukaryota);	Proteasome,Proteasome A-type and B-type,0	0.048	-0.138333	0.0113333	-0.186333	-0.0366667	-0.149667
C08019E01	648	648	not available	no_annotation_available						0.006	0.0406667	0.068	0.0346667	0.062	-0.0273333
C08019F09	649	649	orange1.1g035807m	F1N21.17						-0.0986667	-0.08	0.095	0.0186667	0.193667	-0.175
C08019G04	650	650	orange1.1g035462m	CTV.22						-0.123667	0.0653333	0.0626667	0.189	0.186333	0.00266667
C08019H09	651	651	not available	no_annotation_available						-0.097	-0.0766667	0.0436667	0.0203333	0.140667	-0.120333
C16004C04	753	753	not available	no_annotation_available						1.21	0.803667	0.0196667	-0.406333	-1.19033	0.784
C16011A12	754	754	orange1.1g002704m	NBS-LRR type disease resistance protein		GO:0005524, ATP binding;	GO:0006915, apoptosis; GO:0006952, defense response; GO:0042829, defense response to pathogen;		NB-ARC,NB-ARC domain,1.4e-35	+			-	-
C16011E12	755	755	orange1.1g048813m	NBS-LRR type disease resistance protein	AT1G12210	GO:0005524, ATP binding;	GO:0006952, defense response;		NB-ARC,NB-ARC domain,1.3e-12
C16011F12	756	756	orange1.1g002700m	NBS-LRR type disease resistance protein	AT1G52660	GO:0005524, ATP binding;	GO:0006915, apoptosis; GO:0006952, defense response; GO:0042829, defense response to pathogen;		NB-ARC,NB-ARC domain,1.4e-39	+			-	-
C18002A07	843	843	orange1.1g032071m	At3g56210	AT3G56210	GO:0005554, molecular function unknown;	GO:0000004, biological process unknown;	GO:0005739, mitochondrion;		0.271333	-0.345	-0.207	-0.616333	-0.478333	-0.138
C18006B11	844	844	orange1.1g021526m	F2D10.13		GO:0004672, protein kinase activity; GO:0004674, protein serine/threonine kinase activity; GO:0004713, protein-tyrosine kinase activity; GO:0005524, ATP binding;	GO:0006468, protein amino acid phosphorylation;	GO:0008372, cellular component unknown;	Pkinase,Protein kinase domain,2.7e-36;Pkinase_Tyr,Protein tyrosine kinase,1.7e-20	0.123333	-0.508667	0.200667	-0.632	0.0773333	-0.709333
C18008A03	845	845	orange1.1g027284m	Cysteine synthase	AT5G28020	GO:0003824, catalytic activity; GO:0004124, cysteine synthase activity;	GO:0006535, cysteine biosynthesis from serine; GO:0008152, metabolism; GO:0019344, cysteine biosynthesis;		PALP,Pyridoxal-phosphate dependent enzyme,0	0.284333	0.448	0.246667	0.163667	-0.0376667	0.201333
C18008B01	846	846	orange1.1g029291m	no_annotation_available						-	0.567	0.744167	+	+	-0.177167
C18009G04	847	847	not available	no_annotation_available						-0.114333	0.101	0.0416667	0.215333	0.156	0.0593333
C18010G11	848	848	orange1.1g032737m	Chloroplast small heat shock protein class I	AT3G46230		GO:0009408, response to heat;	GO:0008372, cellular component unknown;	HSP20,Hsp20/alpha crystallin family,0	1.73333	0.814667	1.20933	-0.918667	-0.524	-0.394667
C18010H10	849	849	orange1.1g001949m	no_annotation_available						0.288	0.100667	-0.0506667	-0.187333	-0.338667	0.151333
C18011B01	850	850	orange1.1g047888m	At1g02880/F22D16_33	AT1G02880	GO:0004788, thiamin diphosphokinase activity; GO:0004857, enzyme inhibitor activity; GO:0005524, ATP binding; GO:0030599, pectinesterase activity; GO:0046910, pectinesterase inhibitor activity;	GO:0006772, thiamin metabolism; GO:0009229, thiamin diphosphate biosynthesis;	GO:0008372, cellular component unknown; GO:0009507, chloroplast;	PMEI,Plant invertase/pectin methylesterase inhibi,6.9e-29	-	0.6355	0.182	+	+	0.4535
C18011D05	851	851	orange1.1g028416m	Glutathione S-transferase				GO:0009507, chloroplast;		-0.158667	0.262667	0.657333	0.421333	0.816	-0.394667
C18012H07	852	852	orange1.1g029666m	40S ribosomal protein S5	AT2G37270,AT3G11940	GO:0003735, structural constituent of ribosome;	GO:0006412, protein biosynthesis;	GO:0005840, ribosome; GO:0005843, cytosolic small ribosomal subunit (sensu Eukaryota);	Ribosomal_S7,Ribosomal protein S7p/S5e,0	0.262333	0.289333	0.266333	0.027	0.004	0.023
C18013C04	853	853	orange1.1g033124m	no_annotation_available	AT2G17705	GO:0005554, molecular function unknown;	GO:0000004, biological process unknown;	GO:0008372, cellular component unknown;		-0.0633333	-0.0143333	-0.00933333	0.049	0.054	-0.005
C18013D10	854	854	orange1.1g029497m	Early light-induced protein	AT3G22840	GO:0016168, chlorophyll binding;	GO:0009765, photosynthesis- light harvesting;	GO:0009507, chloroplast; GO:0016020, membrane;		-2.83067	-1.33567	-0.045	1.495	2.78567	-1.29067
C18013F11	855	855	orange1.1g028632m	no_annotation_available						0.265667	0.816	0.232333	0.550333	-0.0333333	0.583667
C18015A03	856	856	orange1.1g019665m	Flavanone 3-hydroxylase, putative		GO:0016706, oxidoreductase activity- acting on paired donors- with incorporation or reduction of molecular oxygen- 2-oxoglutarate as one donor- and incorporation of one atom each of oxygen into both donors;	GO:0009813, flavonoid biosynthesis;	GO:0008372, cellular component unknown;		0.0953333	0.240333	-0.0723333	0.145	-0.167667	0.312667
C18015E07	857	857	not available	Putative cruciform DNA binding protein						0.146	0.423667	-0.092	0.277667	-0.238	0.515667
C18015E08	858	858	orange1.1g021786m	Putative membrane transporter	AT2G43330	GO:0005351, sugar porter activity; GO:0015144, carbohydrate transporter activity;	GO:0006810, transport; GO:0008643, carbohydrate transport;	GO:0016020, membrane; GO:0016021, integral to membrane;	Sugar_tr,Sugar (and other) transporter,5.3e-22	0.142667	0.284	0.380333	0.141333	0.237667	-0.0963333
C18015F10	859	859	orange1.1g007390m	Beta-galactosidase		GO:0004565, beta-galactosidase activity; GO:0005529, sugar binding;	GO:0005975, carbohydrate metabolism;	GO:0009341, beta-galactosidase complex; GO:0012505, endomembrane system;		-0.0286667	-0.00433333	-0.055	0.0243333	-0.0263333	0.0506667
C18015G09	860	860	orange1.1g015008m	NADP-dependent isocitrate dehydrogenase		GO:0004450, isocitrate dehydrogenase (NADP+) activity; GO:0016491, oxidoreductase activity;	GO:0006092, main pathways of carbohydrate metabolism; GO:0008152, metabolism;		Iso_dh,Isocitrate/isopropylmalate dehydrogenas,0	0.486667	0.516333	-0.307	0.0296667	-0.793667	0.823333
C18015H08	861	861	orange1.1g027989m	OSJNBa0009P12.18 protein						-	0.0555	0.1055	+	+	-0.05
C18015H11	862	862	orange1.1g048699m	At1g08920/F7G19_20		GO:0005351, sugar porter activity; GO:0015144, carbohydrate transporter activity;	GO:0006810, transport; GO:0008643, carbohydrate transport;	GO:0016020, membrane; GO:0016021, integral to membrane;		0.0228333	-	-	-	-
C18016A02	863	863	orange1.1g048189m	Cytochrome P450 monooxygenase CYP83A		GO:0004497, monooxygenase activity; GO:0005506, iron ion binding; GO:0019825, oxygen binding; GO:0020037, heme binding;	GO:0006118, electron transport;	GO:0012505, endomembrane system;		-1.829	-1.665	-1.21033	0.164	0.618667	-0.454667
C18016D07	864	864	orange1.1g007685m	Putative imbibition protein		GO:0004553, hydrolase activity- hydrolyzing O-glycosyl compounds;	GO:0000004, biological process unknown;	GO:0008372, cellular component unknown;		-0.0806667	-0.0676667	-0.014	0.013	0.0666667	-0.0536667
C18016E06	865	865	orange1.1g008591m	Lipoxygenase		GO:0016165, lipoxygenase activity;	GO:0006952, defense response; GO:0009414, response to water deprivation; GO:0009611, response to wounding; GO:0009613, response to pest- pathogen or parasite; GO:0009688, abscisic acid biosynthesis; GO:0009695, jasmonic acid biosynthesis; GO:0009737, resp		Lipoxygenase,Lipoxygenase,7e-12	-0.639	-2.31367	-0.862667	-1.67467	-0.223667	-1.451
C18016E12	866	866	orange1.1g018153m	Probable xyloglucan endotransglucosylase/hydrolase protein 30 precursor	AT1G32170	GO:0004553, hydrolase activity- hydrolyzing O-glycosyl compounds; GO:0016798, hydrolase activity- acting on glycosyl bonds;	GO:0005975, carbohydrate metabolism;	GO:0012505, endomembrane system;		0.151667	0.125	0.134	-0.0266667	-0.0176667	-0.009
C18016G06	867	867	orange1.1g027573m	Anx1	AT5G65020	GO:0005509, calcium ion binding; GO:0005544, calcium-dependent phospholipid binding;			Annexin,Annexin,0;Annexin,Annexin,0;Annexin,Annexin,0;Annexin,Annexin,0	-0.424833	-0.977833	-0.941833	-0.553	-0.517	-0.036
C20002B01	921	921	orange1.1g038431m	Immunophilin/FKBP-type peptidyl-prolyl cis-trans isomerase-like protein		GO:0003755, peptidyl-prolyl cis-trans isomerase activity; GO:0005528, FK506 binding;	GO:0006457, protein folding;	GO:0009543, thylakoid lumen (sensu Viridiplantae);		0.0336667	0.102667	-0.0633333	0.069	-0.097	0.166
C20005A12	922	922	not available	F7F22.15						-0.246667	-0.0766667	-0.356833	0.17	-0.110167	0.280167
C20005C05	923	923	orange1.1g026315m	Acidic class II chitinase		GO:0004568, chitinase activity;		GO:0012505, endomembrane system;	Glyco_hydro_19,Chitinase class I,0	3.94767	2.50133	-0.421667	-1.44633	-4.36933	2.923
C20006C12	924	924	not available	no_annotation_available						-0.326	0.262667	-0.0386667	0.588667	0.287333	0.301333
C20008D10	925	925	orange1.1g033055m	Type I proteinase inhibitor-like protein	AT2G38870				potato_inhibit,Potato inhibitor I family,3.8e-35	-0.391667	-0.107	0.238	0.284667	0.629667	-0.345
C20008F08	926	926	orange1.1g031624m	no_annotation_available						0.831333	-0.364667	-0.943	-1.196	-1.77433	0.578333
C20008H06	927	927	not available	no_annotation_available						0.0133333	0.424667	0.348	0.411333	0.334667	0.0766667
C20009C04	928	928	orange1.1g025358m	Zeta-carotene desaturase	AT3G04870	GO:0016719, carotene 7-8-desaturase activity;	GO:0016120, carotene biosynthesis;	GO:0009507, chloroplast;		-0.358667	-0.788667	-0.711	-0.43	-0.352333	-0.0776667
C01001A03	1635	1635	orange1.1g023926m	Chloroplast thylakoidal processing peptidase, putative		GO:0008233, peptidase activity; GO:0008236, serine-type peptidase activity;	GO:0006508, proteolysis;	GO:0005739, mitochondrion; GO:0016020, membrane;		0.156333	0.818333	-0.237	0.662	-0.393333	1.05533
C01001A12	1636	1636	orange1.1g030602m	UPI000034F013; bile acid:sodium symporter		GO:0008508, bile acid:sodium symporter activity;	GO:0006814, sodium ion transport;	GO:0009507, chloroplast; GO:0016020, membrane;		0.239333	0.0146667	0.573333	-0.224667	0.334	-0.558667
C01001B04	1637	1637	orange1.1g020245m	Kelch repeat containing protein		GO:0005554, molecular function unknown;	GO:0000004, biological process unknown;	GO:0005634, nucleus; GO:0005737, cytoplasm; GO:0008372, cellular component unknown;		0.383333	-0.0246667	0.248667	-0.408	-0.134667	-0.273333
C01001B07	1638	1638	orange1.1g022877m	At2g17400		GO:0003700, transcription factor activity;	GO:0045449, regulation of transcription;	GO:0005622, intracellular;		0.247	0.257333	-0.058	0.0103333	-0.305	0.315333
C01001B09	1639	1639	orange1.1g009812m	Putative GTPase-activating protein GYP7	AT5G41940	GO:0005554, molecular function unknown;	GO:0000004, biological process unknown;	GO:0012505, endomembrane system;		-0.540333	-0.544333	-0.496333	-0.004	0.044	-0.048
C01001C05	1640	1640	orange1.1g036693m	Similarity to RNA binding protein	AT5G61030	GO:0003676, nucleic acid binding; GO:0003723, RNA binding;		GO:0005739, mitochondrion;	RRM_1,RNA recognition motif. (a.k.a. RRM, R,1e-28	-0.395	-0.508333	-1.70933	-0.113333	-1.31433	1.201
C01001D01	1641	1641	not available	Alr4045 protein	AT2G04360	GO:0005554, molecular function unknown;		GO:0009507, chloroplast;		0.111	0.0836667	-0.232667	-0.0273333	-0.343667	0.316333
C01001D09	1642	1642	orange1.1g013257m	Aspartyl aminopeptidase-like protein	AT5G60160	GO:0004250, aminopeptidase I activity; GO:0042576, aspartyl aminopeptidase activity;	GO:0006508, proteolysis;	GO:0005773, vacuole;	Peptidase_M18,Aminopeptidase I zinc metalloprotease (,1.4e-17	0.391333	-0.507	-1.043	-0.898333	-1.43433	0.536
C01001E11	1643	1643	orange1.1g034605m	expressed protein		GO:0005554, molecular function unknown;	GO:0000004, biological process unknown;	GO:0008372, cellular component unknown;		-0.00133333	0.083	-0.044	0.0843333	-0.0426667	0.127
C01001G12	1644	1644	orange1.1g010634m	At4g22120	AT4G22120			GO:0012505, endomembrane system; GO:0016020, membrane;		1.82767	-0.031	-0.0396667	-1.85867	-1.86733	0.00866667
C01001H04	1645	1645	orange1.1g023755m	N-rich protein	AT5G42050	GO:0005554, molecular function unknown;		GO:0005739, mitochondrion;		-0.644	-0.382	-0.529	0.262	0.115	0.147
C01014D07	1648	1648	orange1.1g024163m	Oxygen evolving enhancer protein 1 precursor	AT3G50820	GO:0005509, calcium ion binding;	GO:0015979, photosynthesis; GO:0042549, photosystem II stabilization;	GO:0009654, oxygen evolving complex; GO:0019898, extrinsic to membrane;	MSP,Manganese-stabilising protein / photosyste,0	-0.316333	-0.637333	-0.255667	-0.321	0.0606667	-0.381667
C04018D09	1650	1650	orange1.1g023413m	no_annotation_available						-1.8435	-0.708833	0.6665	1.13467	2.51	-1.37533
C01014F07	1653	1653	orange1.1g035223m	Gamma-glutamyl hydrolase precursor	AT1G78680	GO:0008464, gamma-glutamyl hydrolase activity;	GO:0046900, tetrahydrofolylpolyglutamate metabolism;	GO:0005773, vacuole;	Peptidase_C26,Peptidase C26,0	0.323	-0.602667	-0.243	-0.925667	-0.566	-0.359667
C20006B07	1664	1664	orange1.1g030903m	Genomic DNA, chromosome 5, P1 clone:MNB8	AT5G52960	GO:0005554, molecular function unknown;	GO:0000004, biological process unknown;	GO:0009507, chloroplast;		-	-1.26317	-	+		+
C01003A03	1666	1666	orange1.1g000092m	no_annotation_available					GRP,Glycine rich protein family,5.6e-29	0.444833	-0.1195	-0.565833	-0.564333	-1.01067	0.446333
C01003A07	1667	1667	orange1.1g019210m	T4O12.12	AT1G75880	GO:0008415, acyltransferase activity; GO:0016298, lipase activity; GO:0016789, carboxylic ester hydrolase activity;	GO:0019953, sexual reproduction;	GO:0005576, extracellular region;	Lipase_GDSL,GDSL-like Lipase/Acylhydrolase,6.1e-24	0.395667	-0.351333	-0.432333	-0.747	-0.828	0.081
C01003B12	1668	1668	orange1.1g005313m	DRH1 DEAD box protein-like		GO:0003676, nucleic acid binding; GO:0004386, helicase activity; GO:0005524, ATP binding; GO:0008026, ATP-dependent helicase activity;		GO:0008372, cellular component unknown;		0.208	0.666333	0.290667	0.458333	0.0826667	0.375667
C01003D01	1669	1669	orange1.1g003774m	Ankyrin-like protein			GO:0000004, biological process unknown; GO:0006499, N-terminal protein myristoylation;	GO:0005739, mitochondrion; GO:0012505, endomembrane system;	DUF248,Putative methyltransferase,0	0.473	-0.183667	-0.738333	-0.656667	-1.21133	0.554667
C01003E05	1670	1670	not available	Cyanate hydratase	AT3G23490	GO:0008824, cyanate hydratase activity;	GO:0009439, cyanate metabolism;	GO:0012505, endomembrane system;	Cyanate_lyase,Cyanate lyase C-terminal domain,0	0.221667	-0.114	0.458667	-0.335667	0.237	-0.572667
C01003F03	1671	1671	orange1.1g026960m	At1g31330/T19E23_1	AT1G31330	GO:0005554, molecular function unknown;	GO:0015979, photosynthesis;	GO:0009507, chloroplast; GO:0009538, photosystem I reaction center;	PSI_PsaF,Photosystem I reaction centre subunit III,0	0.175	0.188667	-0.0483333	0.0136667	-0.223333	0.237
C01003F06	1672	1672	orange1.1g027546m	AT4g33380/F17M5_140	AT4G33380			GO:0008372, cellular component unknown;		0.458667	-0.779667	-0.466667	-1.23833	-0.925333	-0.313
C01003F11	1673	1673	orange1.1g027768m	Synaptobrevin-like protein		GO:0005554, molecular function unknown;	GO:0016192, vesicle-mediated transport;	GO:0016020, membrane;		0.6385	-0.1655	-0.454833	-0.804	-1.09333	0.289333
C01003G05	1674	1674	orange1.1g034922m	Small zinc finger-like protein	AT5G50810	GO:0015450, protein translocase activity;	GO:0006626, protein targeting to mitochondrion; GO:0045039, protein import into mitochondrial inner membrane;	GO:0005739, mitochondrion; GO:0005743, mitochondrial inner membrane;	zf-Tim10_DDP,Tim10/DDP family zinc finger,9.9e-14	0.202667	0.118	-0.146667	-0.0846667	-0.349333	0.264667
C01003G08	1675	1675	orange1.1g044463m	Reduced vernalization response 1					B3,B3 DNA binding domain,7.1e-14	-1.15267	-1.27633	-0.935667	-0.123667	0.217	-0.340667
C01003H02	1676	1676	orange1.1g021121m	Peroxisomal targeting signal type 2 receptor, Pex7p	AT1G29260			GO:0012505, endomembrane system;	WD40,WD domain, G-beta repeat,0;WD40,WD domain, G-beta repeat,0;WD40,WD domain, G-beta repeat,0;WD40,WD domain, G-beta repeat,0;WD40,WD domain, G-beta repeat,0;WD40,WD domain, G-beta repeat,0	0.112	0.171333	-0.223667	0.0593333	-0.335667	0.395
C01003H05	1677	1677	orange1.1g018918m	Aminoalcoholphosphotransferase		GO:0030572, phosphatidyltransferase activity;	GO:0008654, phospholipid biosynthesis;	GO:0005739, mitochondrion;	CDP-OH_P_transf,CDP-alcohol phosphatidyltransferase,5.5e-22	0.224667	0.305333	-0.333667	0.0806667	-0.558333	0.639
C01004A06	1678	1678	orange1.1g047736m	OSJNBa0029H02.25 protein	AT4G31880			GO:0008372, cellular component unknown;		0.15	0.303	0.877333	0.153	0.727333	-0.574333
C01004A08	1679	1679		no_annotation_available						0.175	-0.610667	-0.441667	-0.785667	-0.616667	-0.169
C01004B02	1680	1680	orange1.1g027688m	Genomic DNA, chromosome 5, P1 clone:MQD19	AT5G43750	GO:0005554, molecular function unknown;	GO:0000004, biological process unknown;	GO:0008372, cellular component unknown;		0.416667	0.073	-0.365667	-0.343667	-0.782333	0.438667
C01004B09	1681	1681	not available	no_annotation_available						0.245	0.106333	-0.0433333	-0.138667	-0.288333	0.149667
C01004B10	1682	1682	orange1.1g028808m	Peroxiredoxin	AT3G06050					0.175	0.154	0.00166667	-0.021	-0.173333	0.152333
C01004C05	1683	1683	orange1.1g042837m	no_annotation_available						0.0025	-0.3335	-0.287167	-0.336	-0.289667	-0.0463333
C01004C07	1684	1684	orange1.1g009601m	RuBisCO large subunit-binding protein subunit beta, chloroplast precursor		GO:0005515, protein binding; GO:0005524, ATP binding;			Cpn60_TCP1,TCP-1/cpn60 chaperonin family,0	-0.001	0.0566667	0.0376667	0.0576667	0.0386667	0.019
C01004C09	1685	1685	not available	no_annotation_available						0.380667	0.325	0.508667	-0.0556667	0.128	-0.183667
C01004D02	1686	1686	orange1.1g019224m	expressed protein	AT5G64510	GO:0005554, molecular function unknown;	GO:0000004, biological process unknown;	GO:0012505, endomembrane system;		0.138667	0.332333	0.074	0.193667	-0.0646667	0.258333
C01004E05	1687	1687	orange1.1g016694m	Resistance protein RGC2						0.498	-0.615667	-0.862	-1.11367	-1.36	0.246333
C01004E09	1688	1688	orange1.1g012320m	Mitogen-activated protein kinase						0.115167	0.4695	0.402167	0.354333	0.287	0.0673333
C01004F04	1689	1689	orange1.1g036078m	T29M8.1 protein	AT1G19140	GO:0005554, molecular function unknown;	GO:0000004, biological process unknown;	GO:0005739, mitochondrion;		-0.0585	-0.361833	-0.3305	-0.303333	-0.272	-0.0313333
C01004F11	1690	1690	orange1.1g036117m	Protein kinase, putative		GO:0004672, protein kinase activity; GO:0004674, protein serine/threonine kinase activity; GO:0004713, protein-tyrosine kinase activity; GO:0005524, ATP binding;	GO:0006468, protein amino acid phosphorylation; GO:0007169, transmembrane receptor protein tyrosine kinase signaling pathway;	GO:0012505, endomembrane system;	LRR_1,Leucine Rich Repeat,1.5e-25;LRR_1,Leucine Rich Repeat,1.5e-25;LRR_1,Leucine Rich Repeat,1.5e-25;LRR_1,Leucine Rich Repeat,1.5e-25;LRR_1,Leucine Rich Repeat,1.5e-25;LRR_1,Leucine Rich Repeat,1.5e-25;LRR_1,Leucine Rich Repeat,1.5e-25;LRR_1,Leucine Ric	0.001	-0.329667	-0.0493333	-0.330667	-0.0503333	-0.280333
C01004F12	1691	1691	orange1.1g043340m	Protein At2g39670	AT2G39670	GO:0003824, catalytic activity; GO:0005506, iron ion binding;	GO:0000004, biological process unknown;	GO:0009507, chloroplast;	Radical_SAM,Radical SAM superfamily,7.3e-19	-0.0243333	-	-0.605	-	-0.580667	-
C01004G04	1692	1692	orange1.1g027521m	Mitochondrial import inner membrane translocase subunit Tim17	AT2G37410	GO:0008565, protein transporter activity; GO:0015450, protein translocase activity;	GO:0015031, protein transport;	GO:0005744, mitochondrial inner membrane presequence translocase complex;	Tim17,Tim17/Tim22/Tim23 family,0	0.0716667	-0.108333	-0.333667	-0.18	-0.405333	0.225333
C01004G06	1693	1693	not available	Putative cytochrome c oxidoreductase			GO:0000004, biological process unknown;	GO:0012505, endomembrane system; GO:0016020, membrane;	MtN3_slv,MtN3/saliva family,0;MtN3_slv,MtN3/saliva family,0	-0.0306667	-0.0893333	-0.018	-0.0586667	0.0126667	-0.0713333
C01004G10	1694	1694	orange1.1g022889m	Expressed protein		GO:0004033, aldo-keto reductase activity; GO:0016491, oxidoreductase activity;		GO:0009507, chloroplast;	Aldo_ket_red,Aldo/keto reductase family,1.7e-20	-0.368333	-0.677667	-0.23	-0.309333	0.138333	-0.447667
C01004H03	1695	1695	orange1.1g020226m	Cytosolic aldehyde dehydrogenase RF2C						-0.497333	-1.09233	-0.186	-0.595	0.311333	-0.906333
C01004H08	1696	1696	orange1.1g023458m	Vacuolar processing enzyme precursor		GO:0001509, legumain activity; GO:0004197, cysteine-type endopeptidase activity;	GO:0006508, proteolysis;	GO:0012505, endomembrane system;		0.0873333	-0.316667	-0.409	-0.404	-0.496333	0.0923333
C01005B02	1697	1697	orange1.1g027436m	Remorin-like protein						-0.1	-0.5	-0.0583333	-0.4	0.0416667	-0.441667
C01005B03	1698	1698	orange1.1g034697m	no_annotation_available						0.083	0.000666667	0.121667	-0.0823333	0.0386667	-0.121
C01005B04	1699	1699	orange1.1g026135m	GHMYB9	AT2G16720,AT4G38620	GO:0003700, transcription factor activity; GO:0016564, transcriptional repressor activity;	GO:0009411, response to UV;	GO:0005634, nucleus;	Myb_DNA-binding,Myb-like DNA-binding domain,2.6e-27;Myb_DNA-binding,Myb-like DNA-binding domain,2.6e-27	-0.052	-0.0186667	-0.0446667	0.0333333	0.00733333	0.026
C01005B05	1700	1700	orange1.1g045757m	At1g59990/T2K10_4	AT1G59990	GO:0003676, nucleic acid binding; GO:0004386, helicase activity; GO:0005524, ATP binding; GO:0008026, ATP-dependent helicase activity;	GO:0000004, biological process unknown;	GO:0009507, chloroplast;	DEAD,DEAD/DEAH box helicase,3.2e-25	+	+	+	0.348167	-0.356	0.704167
C01005C01	1701	1701	orange1.1g048621m	Galactokinase	AT3G06580	GO:0004335, galactokinase activity; GO:0005524, ATP binding; GO:0016301, kinase activity; GO:0016773, phosphotransferase activity- alcohol group as acceptor;	GO:0006012, galactose metabolism; GO:0008152, metabolism; GO:0016310, phosphorylation; GO:0046835, carbohydrate phosphorylation;	GO:0005737, cytoplasm;		0.0256667	-1.00667	-0.091	-1.03233	-0.116667	-0.915667
C01005C03	1702	1702	orange1.1g048571m	no_annotation_available						0.121	0.143	-0.132667	0.022	-0.253667	0.275667
C01005C04	1703	1703	orange1.1g045988m	no_annotation_available						0.392167	0.0163333	-0.133667	-0.375833	-0.525833	0.15
C01005C05	1704	1704	orange1.1g017257m	Phospholipase C2	AT3G08510	GO:0004629, phospholipase C activity;	GO:0006629, lipid metabolism; GO:0007165, signal transduction; GO:0007242, intracellular signaling cascade;	GO:0005739, mitochondrion;	PI-PLC-X,Phosphatidylinositol-specific phospholipas,5.90003e-41	0.226333	-0.244333	-0.0123333	-0.470667	-0.238667	-0.232
C01005E03	1705	1705	orange1.1g006617m	no_annotation_available						-0.116667	-0.626667	-0.594	-0.51	-0.477333	-0.0326667
C01005E05	1706	1706	orange1.1g011103m	Chaperonin		GO:0005515, protein binding; GO:0005524, ATP binding;	GO:0044267, cellular protein metabolism;	GO:0009507, chloroplast;		0.110333	0.233333	0.0693333	0.123	-0.041	0.164
C01005E10	1707	1707	orange1.1g002215m	expressed protein, predicted protein. Arabidopsis thaliana						0.4755	0.107833	-0.0338333	-0.367667	-0.509333	0.141667
C01005F08	1708	1708	orange1.1g032212m	no_annotation_available						0.380333	0.707	0.4845	0.326667	0.104167	0.2225
C01005H06	1709	1709	orange1.1g035786m	Putative leucine-rich repeat receptor kinase	AT2G16250	GO:0004672, protein kinase activity; GO:0004674, protein serine/threonine kinase activity; GO:0004713, protein-tyrosine kinase activity; GO:0005524, ATP binding;	GO:0006468, protein amino acid phosphorylation; GO:0007169, transmembrane receptor protein tyrosine kinase signaling pathway;	GO:0012505, endomembrane system;		0.299667	0.0956667	0.0496667	-0.204	-0.25	0.046
C01005H07	1710	1710	orange1.1g018597m	Inner membrane protein OXA1, mitochondrial precursor	AT5G62050	GO:0015450, protein translocase activity;	GO:0006461, protein complex assembly; GO:0045039, protein import into mitochondrial inner membrane;	GO:0005739, mitochondrion;		0.329667	-0.087	-0.364333	-0.416667	-0.694	0.277333
C01006B02	1711	1711	not available	Expressed protein	AT2G18690					-	0.633667	0.391	+	+	0.242667
C01006B03	1712	1712	orange1.1g040934m	Similarity to elongin C	AT5G59140	GO:0005554, molecular function unknown;	GO:0000004, biological process unknown;	GO:0008372, cellular component unknown;		0.191	0.394333	0.334667	0.203333	0.143667	0.0596667
C01006B08	1713	1713	orange1.1g028987m	SOUL heme-binding protein-like	AT2G37970	GO:0005488, binding;		GO:0008372, cellular component unknown;	SOUL,SOUL heme-binding protein,0	-0.00166667	0.248333	-0.015	0.25	-0.0133333	0.263333
C01006C04	1714	1714	orange1.1g031109m	OSJNBa0027P08.10 protein	AT4G10300	GO:0005554, molecular function unknown;	GO:0000004, biological process unknown;	GO:0009507, chloroplast;	Cupin_3,Protein of unknown function (DUF861),3.4e-37	0.633667	-0.189333	-0.333333	-0.823	-0.967	0.144
C01006D02	1715	1715	orange1.1g025864m	Probable aquaporin TIP4.1	AT2G25810	GO:0015250, water channel activity;	GO:0006810, transport;	GO:0016020, membrane;	MIP,Major intrinsic protein,0	-0.118333	0.197333	0.0756667	0.315667	0.194	0.121667
C01006D11	1716	1716	orange1.1g025948m	F14J16.17	AT1G55915			GO:0008372, cellular component unknown;		0.215333	0.12	-0.0121667	-0.0953333	-0.2275	0.132167
C01006F01	1717	1717	orange1.1g008548m	Putative outer envelope membrane protein OEP75	AT5G19620			GO:0009941, chloroplast envelope;		-0.027	-0.0666667	-0.176667	-0.0396667	-0.149667	0.11
C01006F07	1718	1718	orange1.1g039690m	Arabidopsis thaliana genomic DNA, chromosome 5, TAC clone:K19B1	AT3G47550	GO:0004842, ubiquitin-protein ligase activity; GO:0005515, protein binding; GO:0008270, zinc ion binding;	GO:0016567, protein ubiquitination;	GO:0000151, ubiquitin ligase complex;	zf-C3HC4,Zinc finger, C3HC4 type (RING finger),1.9e-16	0.0456667	0.429	0.261667	0.383333	0.216	0.167333
C01006F12	1719	1719	orange1.1g010072m	SNARE-interacting protein KEULE	AT1G12360	GO:0008565, protein transporter activity;	GO:0009306, protein secretion;			0.0893333	0.785667	0.882	0.696333	0.792667	-0.0963333
C01006G11	1720	1720	orange1.1g028133m	ATP synthase B' chain, chloroplast precursor	AT4G32260	GO:0016820, hydrolase activity- acting on acid anhydrides- catalyzing transmembrane movement of substances;	GO:0015986, ATP synthesis coupled proton transport;	GO:0009507, chloroplast; GO:0016469, proton-transporting two-sector ATPase complex;	ATP-synt_B,ATP synthase B/B' CF(0),1.1e-36	-0.132	-0.419333	-0.143667	-0.287333	-0.0116667	-0.275667
C01006H05	1721	1721	orange1.1g031963m	Copper transporter protein homolog	AT3G46900	GO:0005375, copper ion transporter activity;	GO:0006825, copper ion transport;	GO:0016021, integral to membrane;		0.162333	-0.378333	-0.747	-0.540667	-0.909333	0.368667
C01008A01	1722	1722	orange1.1g021654m	Putative DNA-damage-repair/toleration protein DRT102				GO:0005634, nucleus; GO:0005737, cytoplasm;	LacAB_rpiB,Ribose/Galactose Isomerase,2.3e-13	1.51	0.466333	-0.751	-1.04367	-2.261	1.21733
C01008A03	1723	1723	not available	no_annotation_available						-0.0316667	0.0286667	-0.111333	0.0603333	-0.0796667	0.14
C01008A12	1724	1724	orange1.1g018218m	Arabidopsis thaliana genomic DNA, chromosome 5, TAC clone:K9P8						-0.144	0.0106667	0.188333	0.154667	0.332333	-0.177667
C01008B08	1725	1725	orange1.1g010715m	Putative membrane transporter		GO:0015646, permease activity;	GO:0006810, transport;	GO:0016020, membrane;	Xan_ur_permease,Permease family,1e-26	-0.548667	-0.67	-0.445667	-0.121333	0.103	-0.224333
C01008C05	1726	1726	orange1.1g004265m	Subtilisin-like protease		GO:0004289, subtilase activity; GO:0008233, peptidase activity;	GO:0006508, proteolysis;	GO:0012505, endomembrane system;		-0.199667	0.238	-0.317	0.437667	-0.117333	0.555
C01008C10	1727	1727	orange1.1g013243m	Gamma-aminobutyrate transaminase subunit isozyme 3	AT3G22200	GO:0003867, 4-aminobutyrate transaminase activity;		GO:0005739, mitochondrion;		-0.46	-0.417667	0.051	0.0423333	0.511	-0.468667
C01008D07	1728	1728	orange1.1g035138m	Mitochondrial import receptor subunit TOM7-1	AT5G41685				Tom7,TOM7 family,1.7e-22	-0.0138333	-0.0666667	-0.0313333	-0.0528333	-0.0175	-0.0353333
C01008D09	1729	1729	orange1.1g015194m	Expressed protein	AT2G47970			GO:0005739, mitochondrion;		-0.411667	-0.0116667	-0.490333	0.4	-0.0786667	0.478667
C01008D10	1730	1730	not available	40S ribosomal protein S10-like		GO:0003735, structural constituent of ribosome;	GO:0006412, protein biosynthesis;	GO:0005843, cytosolic small ribosomal subunit (sensu Eukaryota);	S10_plectin,Plectin/S10 domain,0	-0.317	-0.819333	-0.693667	-0.502333	-0.376667	-0.125667
C01008D11	1731	1731	not available	no_annotation_available						+	+	+	0.107	-0.0986667	0.205667
C01008E01	1732	1732	orange1.1g026931m	Eukaryotic translation initiation factor 3 subunit 5	AT2G39990	GO:0003743, translation initiation factor activity;	GO:0006413, translational initiation;	GO:0005634, nucleus; GO:0005737, cytoplasm; GO:0005852, eukaryotic translation initiation factor 3 complex;	Mov34,Mov34/MPN/PAD-1 family,7.7e-35	-0.184333	-2.19667	-2.59933	-2.01233	-2.415	0.402667
C01008E03	1733	1733	orange1.1g026901m	Nuclear transcription factor Y subunit C-1		GO:0003677, DNA binding; GO:0003700, transcription factor activity;	GO:0006355, regulation of transcription- DNA-dependent;	GO:0005634, nucleus;	Histone,Core histone H2A/H2B/H3/H4,9.2e-11;CBFD_NFYB_HMF,Histone-like transcription factor (CBF/,4.1e-23	-0.683	-0.184667	0.187	0.498333	0.87	-0.371667
C01008E07	1734	1734	orange1.1g029562m	Expressed protein	AT1G56420	GO:0005554, molecular function unknown;	GO:0000004, biological process unknown;	GO:0008372, cellular component unknown;		-0.0673333	1.179	0.716	1.24633	0.783333	0.463
C01008F05	1735	1735	not available	Remorin-like protein						-0.535333	-0.569	-0.324	-0.0336667	0.211333	-0.245
C01008F08	1736	1736	orange1.1g016652m	Gb|AAF18497.1		GO:0046873, metal ion transporter activity;	GO:0030001, metal ion transport;	GO:0016020, membrane;		0.127667	0.000666667	0.112667	-0.127	-0.015	-0.112
C01008G01	1737	1737	not available	no_annotation_available						0.0546667	0.0273333	0.0103333	-0.0273333	-0.0443333	0.017
C01008G03	1738	1738	orange1.1g021317m	armadillo/beta-catenin repeat family protein, contains Pfam profile: PF00514 armadillo/beta-catenin-like repeat						-0.406	0.0946667	0.232	0.500667	0.638	-0.137333
C01008H03	1739	1739	orange1.1g009347m	CYP82C1p		GO:0004497, monooxygenase activity; GO:0005506, iron ion binding; GO:0019825, oxygen binding; GO:0020037, heme binding;	GO:0006118, electron transport;	GO:0012505, endomembrane system;		-0.165667	-0.9	-0.612667	-0.734333	-0.447	-0.287333
C01008H12	1740	1740	orange1.1g032478m	Putative H/ACA ribonucleoprotein complex subunit 1-like protein 1		GO:0003723, RNA binding; GO:0019843, rRNA binding;	GO:0006364, rRNA processing; GO:0007046, ribosome biogenesis;	GO:0005732, small nucleolar ribonucleoprotein complex; GO:0005739, mitochondrion;	Gar1,Gar1 protein RNA binding region,0	0.627333	0.96	-0.506667	0.332667	-1.134	1.46667
C01009A11	1741	1741	orange1.1g030403m	50S ribosomal protein L21, mitochondrial precursor	AT4G30930	GO:0003735, structural constituent of ribosome;	GO:0006412, protein biosynthesis;	GO:0005622, intracellular; GO:0005739, mitochondrion; GO:0005840, ribosome;	Ribosomal_L21p,Ribosomal prokaryotic L21 protein,0	0.003	-0.326667	-0.478667	-0.329667	-0.481667	0.152
C01009B04	1742	1742	orange1.1g029461m	Probable xyloglucan endotransglucosylase/hydrolase protein 7 precursor					XET_C,Xyloglucan endo-transglycosylase (XET) C-ter,2e-12	0.148333	0.262333	0.270333	0.114	0.122	-0.008
C01009B07	1743	1743	orange1.1g010375m	Sugar carrier protein A		GO:0005351, sugar porter activity; GO:0015144, carbohydrate transporter activity;	GO:0006810, transport; GO:0008643, carbohydrate transport;	GO:0016020, membrane; GO:0016021, integral to membrane;	Sugar_tr,Sugar (and other) transporter,0	-0.610167	-0.64	-0.575333	-0.0298333	0.0348333	-0.0646667
C01009C03	1744	1744	orange1.1g031041m	Phospholipase A2	AT2G06925					-0.000333333	-0.0626667	-0.016	-0.0623333	-0.0156667	-0.0466667
C01009C11	1745	1745	orange1.1g033086m	no_annotation_available						0.4535	0.399833	0.555833	-0.0536667	0.102333	-0.156
C01009C12	1746	1746	orange1.1g012542m	Lipoxygenase		GO:0016165, lipoxygenase activity;	GO:0006952, defense response; GO:0009414, response to water deprivation; GO:0009611, response to wounding; GO:0009613, response to pest- pathogen or parasite; GO:0009688, abscisic acid biosynthesis; GO:0009695, jasmonic acid biosynthesis; GO:0009737, resp		PLAT,PLAT/LH2 domain,1.6e-19;Lipoxygenase,Lipoxygenase,0	0.218	-	-0.839667	-	-1.05767	-
C01009D08	1747	1747	orange1.1g034790m	no_annotation_available						-0.247333	-0.038	-0.291333	0.209333	-0.044	0.253333
C01009E02	1748	1748	orange1.1g020958m	Ethylene response factor	AT3G14230	GO:0003677, DNA binding; GO:0003700, transcription factor activity;	GO:0006355, regulation of transcription- DNA-dependent;	GO:0005634, nucleus;	AP2,AP2 domain,3.7e-40	0.614	1.013	0.523333	0.399	-0.0906667	0.489667
C01009E06	1749	1749	orange1.1g038893m	Arabidopsis thaliana genomic DNA, chromosome 5, P1 clone:MKP11	AT5G17170	GO:0005489, electron transporter activity; GO:0005515, protein binding; GO:0046872, metal ion binding;	GO:0006118, electron transport;	GO:0009507, chloroplast;		-0.213333	-0.245667	-0.361667	-0.0323333	-0.148333	0.116
C01009E09	1750	1750	orange1.1g046702m	UPI00000ABBD8; P0520B06.24	AT1G32080	GO:0001584, rhodopsin-like receptor activity;	GO:0007186, G-protein coupled receptor protein signaling pathway;	GO:0009706, chloroplast inner membrane;		0.713333	-0.0703333	-0.356667	-0.783667	-1.07	0.286333
C01009G06	1751	1751	orange1.1g030507m	AT5g16110	AT5G16110	GO:0005554, molecular function unknown;	GO:0000004, biological process unknown;	GO:0008372, cellular component unknown; GO:0009507, chloroplast;		0.0423333	1.05267	0.532333	1.01033	0.49	0.520333
C01009G08	1752	1752	orange1.1g025783m	T15B16.3 protein	AT4G01650	GO:0005554, molecular function unknown;	GO:0000004, biological process unknown;	GO:0009507, chloroplast;		0.072	-0.027	-0.350333	-0.099	-0.422333	0.323333
C01009H02	1753	1753	orange1.1g016753m	Putative membrane related protein CP5		GO:0005554, molecular function unknown;	GO:0000004, biological process unknown;	GO:0012505, endomembrane system;		0.429333	1.58933	0.972333	1.16	0.543	0.617
C01010A06	1754	1754	orange1.1g012925m	Gb|AAD21732.1	AT5G23240	GO:0031072, heat shock protein binding; GO:0051082, unfolded protein binding;	GO:0006457, protein folding;	GO:0009507, chloroplast;	DnaJ,DnaJ domain,5.7e-21	-0.81	0.183333	0.250667	0.993333	1.06067	-0.0673333
C01010B01	1755	1755	orange1.1g018221m	SRG1 protein		GO:0016706, oxidoreductase activity- acting on paired donors- with incorporation or reduction of molecular oxygen- 2-oxoglutarate as one donor- and incorporation of one atom each of oxygen into both donors;	GO:0009813, flavonoid biosynthesis;		2OG-FeII_Oxy,2OG-Fe(II) oxygenase superfamily,2.2e-34	0.167333	-0.101667	0.0643333	-0.269	-0.103	-0.166
C01010B02	1756	1756	orange1.1g029500m	Expressed protein	AT2G27290	GO:0005554, molecular function unknown;	GO:0000004, biological process unknown;	GO:0009507, chloroplast;	DUF1279,Protein of unknown function (DUF1279),1.12104e-44	-0.533	-0.775333	-0.0886667	-0.242333	0.444333	-0.686667
C01010B08	1757	1757	orange1.1g017933m	Serine/threonine-protein kinase SAPK10		GO:0004672, protein kinase activity; GO:0016301, kinase activity;	GO:0009738, abscisic acid mediated signaling;	GO:0008372, cellular component unknown;		0.236	0.354333	0.263	0.118333	0.027	0.0913333
C01010D04	1758	1758	orange1.1g005533m	Predicted protein						0.205333	0.238667	0.219	0.0333333	0.0136667	0.0196667
C01010D05	1759	1759	orange1.1g027548m	DAG protein, putative	AT1G11430			GO:0009507, chloroplast;		-0.181167	-1.27533	-0.779667	-1.09417	-0.5985	-0.495667
C01010E01	1760	1760	orange1.1g022144m	MYB6		GO:0003677, DNA binding; GO:0003700, transcription factor activity;	GO:0006355, regulation of transcription- DNA-dependent;	GO:0005634, nucleus;	Myb_DNA-binding,Myb-like DNA-binding domain,2.4e-29;Myb_DNA-binding,Myb-like DNA-binding domain,2.4e-29	0.168	0.408	-0.144667	0.24	-0.312667	0.552667
C01010E09	1761	1761	orange1.1g012374m	no_annotation_available						-0.103667	0.0646667	-0.056	0.168333	0.0476667	0.120667
C01010F06	1762	1762	orange1.1g034272m	Poly(A)-binding protein C-terminal interacting protein 6						-0.3265	-0.0235	0.0455	0.303	0.372	-0.069
C01010G04	1763	1763	not available	Protein ABIL2						0.0133333	0.117	0.0136667	0.103667	0.000333333	0.103333
C01010G10	1764	1764	orange1.1g010510m	OJ000223_09.6 protein	AT3G26020	GO:0008601, protein phosphatase type 2A regulator activity;	GO:0007165, signal transduction;	GO:0000159, protein phosphatase type 2A complex; GO:0005730, nucleolus; GO:0005737, cytoplasm; GO:0009507, chloroplast;	B56,Protein phosphatase 2A regulatory B subunit,0	-0.3085	-0.2805	0.481167	0.028	0.789667	-0.761667
C01010H07	1765	1765	orange1.1g029286m	Predicted protein	AT3G63030	GO:0003677, DNA binding;	GO:0000004, biological process unknown;	GO:0008372, cellular component unknown;	zf-CW,CW-type Zinc Finger,6e-17;MBD,Methyl-CpG binding domain,1.9e-17	-	-0.434	0.144667	+	+	-0.578667
C01011A03	1766	1766	orange1.1g033415m	no_annotation_available					GRP,Glycine rich protein family,5.6e-29	0.332667	-1.27167	-0.197	-1.60433	-0.529667	-1.07467
C01011A12	1767	1767	orange1.1g035928m	Putative auxin-regulated protein	AT2G46690	GO:0005554, molecular function unknown;	GO:0009733, response to auxin stimulus;	GO:0008372, cellular component unknown;	Auxin_inducible,Auxin responsive protein,4.1e-35	1.05667	1.27333	0.281667	0.216667	-0.775	0.991667
C01011B03	1768	1768	orange1.1g002191m	Phytochrome E						0.310333	0.786667	0.526667	0.476333	0.216333	0.26
C01011B06	1769	1769	orange1.1g014198m	Putative oxidoreductase, FAD-binding		GO:0016491, oxidoreductase activity;	GO:0006118, electron transport; GO:0008152, metabolism;	GO:0009507, chloroplast;		0.367333	-0.197333	-	-0.564667	-	+
C01011B07	1770	1770	orange1.1g013964m	Patellin-3						0.370667	-0.0706667	-0.205667	-0.441333	-0.576333	0.135
C01011B11	1771	1771	orange1.1g020276m	Gb|AAD28294.1		GO:0005554, molecular function unknown;	GO:0000004, biological process unknown;	GO:0008372, cellular component unknown;		0.520667	0.291	0.222667	-0.229667	-0.298	0.0683333
C01011C03	1772	1772	orange1.1g013019m	Cystathionine gamma synthase				GO:0009507, chloroplast;		-0.733667	-0.44	0.803333	0.293667	1.537	-1.24333
C01011C08	1773	1773	orange1.1g033659m	no_annotation_available						0.275333	-0.136333	-0.114667	-0.411667	-0.39	-0.0216667
C01011C11	1774	1774	not available	no_annotation_available						-0.0156667	-1.108	-1.212	-1.09233	-1.19633	0.104
C01011D04	1775	1775	orange1.1g020681m	Arabidopsis thaliana genomic DNA, chromosome 3, P1 clone: MPE11	AT3G26090	GO:0004871, signal transducer activity;	GO:0000004, biological process unknown;	GO:0012505, endomembrane system;		0.413	0.092	1.141	-0.321	0.728	-1.049
C01011E08	1776	1776	orange1.1g033298m	Expressed protein	AT2G05310,AT4G13500	GO:0005554, molecular function unknown;	GO:0000004, biological process unknown;	GO:0009507, chloroplast;		0.42	0.00766667	0.078	-0.412333	-0.342	-0.0703333
C01011E09	1777	1777	orange1.1g046132m	Putative hydroxyproline-rich glycoprotein	AT3G09770	GO:0004842, ubiquitin-protein ligase activity; GO:0005515, protein binding; GO:0008270, zinc ion binding;	GO:0016567, protein ubiquitination;	GO:0000151, ubiquitin ligase complex; GO:0009507, chloroplast;		-0.1115	-0.0265	0.00283333	0.085	0.114333	-0.0293333
C01011F01	1778	1778	orange1.1g023539m	Glucose-6-phosphate 1-dehydrogenase, cytoplasmic isoform		GO:0004345, glucose-6-phosphate 1-dehydrogenase activity;	GO:0006006, glucose metabolism;		G6PD_N,Glucose-6-phosphate dehydrogenase, NAD bindi,0;G6PD_C,Glucose-6-phosphate dehydrogenase, C-termina,0	-0.152	-0.041	-0.0103333	0.111	0.141667	-0.0306667
C01011G01	1779	1779	orange1.1g016520m	Serine carboxypeptidase, putative; 23596-21212		GO:0003824, catalytic activity; GO:0004185, serine carboxypeptidase activity;	GO:0006508, proteolysis;	GO:0012505, endomembrane system;	Peptidase_S10,Serine carboxypeptidase,1.8e-13	0.185833	-0.03	0.814667	-0.215833	0.628833	-0.844667
C01011H09	1780	1780	orange1.1g027636m	Pectin methylesterase		GO:0004857, enzyme inhibitor activity; GO:0030599, pectinesterase activity;	GO:0042545, cell wall modification;	GO:0005618, cell wall; GO:0009505, cell wall (sensu Magnoliophyta); GO:0009507, chloroplast;	Pectinesterase,Pectinesterase,0	-0.566	-0.483	-0.481667	0.083	0.0843333	-0.00133333
C01012A06	1781	1781	orange1.1g042673m	Expressed protein	AT2G02180			GO:0012505, endomembrane system;	DUF1084,Protein of unknown function (DUF1084),0	0.355667	0.466333	0.26	0.110667	-0.0956667	0.206333
C01012A08	1782	1782	orange1.1g024500m	Similarity to DNA-3-methyladenine glycosylase	AT5G57970	GO:0008725, DNA-3-methyladenine glycosylase I activity;	GO:0006281, DNA repair;	GO:0009507, chloroplast;	Adenine_glyco,Methyladenine glycosylase,0	0.212333	-0.209	-0.246667	-0.421333	-0.459	0.0376667
C01012A11	1783	1783	orange1.1g011859m	F3F19.14 protein						0.515667	-0.0746667	0.083	-0.590333	-0.432667	-0.157667
C01012B06	1784	1784	orange1.1g016750m	Eukaryotic release factor 3		GO:0003747, translation release factor activity; GO:0005525, GTP binding; GO:0008135, translation factor activity- nucleic acid binding;	GO:0006412, protein biosynthesis; GO:0006415, translational termination;		GTP_EFTU_D3,Elongation factor Tu C-terminal domain,1.2e-28	-0.186333	-0.232	-0.172	-0.0456667	0.0143333	-0.06
C01012C07	1785	1785	orange1.1g041579m	Dioxygenase, putative		GO:0016706, oxidoreductase activity- acting on paired donors- with incorporation or reduction of molecular oxygen- 2-oxoglutarate as one donor- and incorporation of one atom each of oxygen into both donors;	GO:0009813, flavonoid biosynthesis;			0.0581667	0.164833	0.0111667	0.106667	-0.047	0.153667
C01012D05	1786	1786	orange1.1g014356m	Gb|AAC16072.1		GO:0005554, molecular function unknown;	GO:0000004, biological process unknown;	GO:0012505, endomembrane system;		0.3	-0.0453333	-0.085	-0.345333	-0.385	0.0396667
C01012E11	1787	1787	orange1.1g019903m	Geranylgeranyl pyrophosphate synthase-related protein, chloroplast precursor		GO:0004311, farnesyltranstransferase activity;	GO:0008299, isoprenoid biosynthesis;	GO:0009507, chloroplast;	polyprenyl_synt,Polyprenyl synthetase,2.9e-25	-0.427333	-0.236667	-0.425	0.190667	0.00233333	0.188333
C01012F02	1788	1788	orange1.1g016585m	T6J4.6 protein	AT1G25550	GO:0003677, DNA binding; GO:0003700, transcription factor activity;	GO:0045449, regulation of transcription;	GO:0005634, nucleus;	Myb_DNA-binding,Myb-like DNA-binding domain,4.5e-11	0.486833	1.11017	0.624833	0.623333	0.138	0.485333
C01012G10	1789	1789	orange1.1g004198m	Serine/threonine-protein phosphatase BSL1		GO:0004722, protein serine/threonine phosphatase activity; GO:0016787, hydrolase activity;		GO:0008372, cellular component unknown;	Kelch_2,Kelch motif,5.9e-14;Kelch_2,Kelch motif,5.9e-14;Kelch_2,Kelch motif,5.9e-14;Kelch_2,Kelch motif,5.9e-14;Kelch_2,Kelch motif,5.9e-14;Kelch_2,Kelch motif,5.9e-14	-0.0816667	0.05	0.0516667	0.131667	0.133333	-0.00166667
C01012H02	1790	1790	orange1.1g026568m	Protein phosphatase 2C homolog	AT3G51370	GO:0003824, catalytic activity; GO:0015071, protein phosphatase type 2C activity;			PP2C,Protein phosphatase 2C,1.8e-26	0.181667	0.371333	0.266667	0.189667	0.085	0.104667
C01012H03	1791	1791	orange1.1g024611m	F26F24.27			GO:0000004, biological process unknown;	GO:0009507, chloroplast;	CRS1_YhbY,CRS1 / YhbY domain,6.1e-20	0.115667	-0.0951667	0.0703333	-0.210833	-0.0453333	-0.1655
C01012H04	1792	1792	orange1.1g042155m	expressed protein	AT4G28025	GO:0005554, molecular function unknown;	GO:0000004, biological process unknown;	GO:0009507, chloroplast;		-0.221667	-0.095	0.0623333	0.126667	0.284	-0.157333
C01012H11	1793	1793	not available	UPI0000508790; PREDICTED: similar to Ac1147						-0.950333	-1.208	-0.726667	-0.257667	0.223667	-0.481333
C01012H12	1794	1794	orange1.1g027163m	no_annotation_available						-0.332	-0.610667	-0.412	-0.278667	-0.08	-0.198667
C01013A04	1795	1795	orange1.1g011879m	no_annotation_available						0.498333	-0.226	-0.425333	-0.724333	-0.923667	0.199333
C01013B07	1796	1796	not available	Phosphoribulokinase, chloroplast precursor		GO:0004849, uridine kinase activity; GO:0005524, ATP binding; GO:0008974, phosphoribulokinase activity; GO:0016301, kinase activity;	GO:0005975, carbohydrate metabolism; GO:0009058, biosynthesis;	GO:0009507, chloroplast;	PRK,Phosphoribulokinase / Uridine kinase fam,0	-0.617	-0.263667	0.153	0.353333	0.77	-0.416667
C01013C06	1797	1797	orange1.1g033118m	Putative signal peptidase		GO:0009003, signal peptidase activity;	GO:0006465, signal peptide processing;	GO:0005787, signal peptidase complex; GO:0012505, endomembrane system; GO:0016021, integral to membrane;	SPC22,Signal peptidase subunit,3.9e-12	-0.0456667	-0.0663333	-0.14	-0.0206667	-0.0943333	0.0736667
C01013E06	1798	1798	orange1.1g032819m	Iron-sulfur assembly protein IscA-like 1, mitochondrial precursor			GO:0000004, biological process unknown;	GO:0005739, mitochondrion;	Fe-S_biosyn,Iron-sulphur cluster biosynthesis,1.9e-18	-0.012	0.589	0.292667	0.601	0.304667	0.296333
C01013E10	1799	1799	not available	Chloroplast ATP synthase a chain precursor	ATCG00150				ATP-synt_A,ATP synthase A chain,0	-0.0233333	-0.641333	-0.491	-0.618	-0.467667	-0.150333
C01013E12	1800	1800	orange1.1g021680m	IAA-amino acid hydrolase		GO:0008237, metallopeptidase activity;	GO:0006508, proteolysis;	GO:0012505, endomembrane system;		0.2965	-0.309	-0.0353333	-0.6055	-0.331833	-0.273667
C01013G08	1801	1801	orange1.1g016050m	Acyl-[acyl-carrier-protein] desaturase, chloroplast precursor (EC 1.14.19.2) (Stearoyl-ACP desaturase) (Delta(9) stearoyl-acyl carrier protein desaturase)		GO:0045300, acyl-[acyl-carrier protein] desaturase activity;	GO:0006631, fatty acid metabolism; GO:0006952, defense response; GO:0009695, jasmonic acid biosynthesis;	GO:0009507, chloroplast;	FA_desaturase_2,Fatty acid desaturase,0	-0.513667	-0.738333	-0.462667	-0.224667	0.051	-0.275667
C01013H05	1802	1802	orange1.1g012440m	Anthocyanin acyltransferase						0.452667	0.204667	0.201333	-0.248	-0.251333	0.00333333
C01013H07	1803	1803	orange1.1g033755m	F10K1.22 protein	AT1G07070,AT1G74270	GO:0003735, structural constituent of ribosome;	GO:0006412, protein biosynthesis; GO:0007046, ribosome biogenesis;	GO:0005622, intracellular; GO:0005739, mitochondrion; GO:0005840, ribosome;	Ribosomal_L35Ae,Ribosomal protein L35Ae,0	0.133333	-0.366667	-0.724333	-0.5	-0.857667	0.357667
C01014A01	1804	1804	orange1.1g038854m	Geranylgeranyl pyrophosphate synthetase, chloroplast precursor (GGPP synthetase) [Includes: Dimethylallyltranstransferase (EC 2.5.1.1); Geranyltranstransferase (EC 2.5.1.10); Farnesyltranstransferase (EC 2.5.1.29)]	AT4G36810	GO:0004311, farnesyltranstransferase activity;	GO:0008299, isoprenoid biosynthesis;	GO:0009507, chloroplast;	polyprenyl_synt,Polyprenyl synthetase,0	2.4795	0.9235	-0.483833	-1.556	-2.96333	1.40733
C01014A03	1805	1805	orange1.1g022248m	UbiE/COQ5 methyltransferase-like		GO:0008168, methyltransferase activity; GO:0008757, S-adenosylmethionine-dependent methyltransferase activity;		GO:0009507, chloroplast;	Methyltransf_11,Methyltransferase domain,4.2e-26;Methyltransf_12,Methyltransferase domain,1.9e-12	0.563667	0.306333	-0.13	-0.257333	-0.693667	0.436333
C01014A06	1806	1806	orange1.1g047628m	Putative NADH-ubiquinone oxireductase	AT2G20360			GO:0005739, mitochondrion;		-0.241333	-0.5	-0.145333	-0.258667	0.096	-0.354667
C01014A08	1807	1807	orange1.1g032351m	expressed protein	AT3G52860					0.00633333	-0.436667	-0.335333	-0.443	-0.341667	-0.101333
C01014A09	1808	1808	not available	no_annotation_available						0.0136667	-0.154667	-0.353333	-0.168333	-0.367	0.198667
C01014B06	1809	1809	orange1.1g044645m	expressed protein, predicted protein, Drosophila melanogaster						-0.0136667	-0.385333	-0.264667	-0.371667	-0.251	-0.120667
C01014C01	1810	1810	orange1.1g038973m	Gb|AAF31728.1		GO:0003824, catalytic activity;	GO:0000004, biological process unknown;	GO:0012505, endomembrane system;		0.215833	-0.485833	-0.558833	-0.701667	-0.774667	0.073
C01014C11	1811	1811	orange1.1g028009m	Coated vesicle membrane protein-like	AT3G22845	GO:0008320, protein carrier activity;	GO:0006886, intracellular protein transport;	GO:0012505, endomembrane system; GO:0016020, membrane;		-0.053	0.0646667	0.184	0.117667	0.237	-0.119333
C01014D08	1812	1812	orange1.1g017958m	no_annotation_available						-0.310333	-0.678667	-0.0733333	-0.368333	0.237	-0.605333
C01014D10	1813	1813	orange1.1g031631m	At5g58250	AT5G58250	GO:0005554, molecular function unknown;	GO:0000004, biological process unknown;	GO:0009507, chloroplast;		-0.725	-0.905333	-0.0776667	-0.180333	0.647333	-0.827667
C01014G01	1814	1814	orange1.1g034691m	At5g58375	AT5G58375					0.0606667	-0.00866667	-0.0716667	-0.0693333	-0.132333	0.063
C01014H03	1815	1815	orange1.1g041094m	RNA binding protein		GO:0005554, molecular function unknown;	GO:0000004, biological process unknown;	GO:0009941, chloroplast envelope;		0.0196667	-0.485667	-0.485667	-0.505333	-0.505333	0
C04006E09	1816	1816	orange1.1g036188m	Caffeic acid O-methyltransferase				GO:0005634, nucleus; GO:0005737, cytoplasm; GO:0005829, cytosol;	Dimerisation,Dimerisation domain,6.6e-22;Methyltransf_2,O-methyltransferase,0	1.27233	1.939	1.319	0.666667	0.0466667	0.62
C02017C02	1817	1817	orange1.1g038426m	MZB10.8 protein		GO:0005554, molecular function unknown;	GO:0000004, biological process unknown;	GO:0009507, chloroplast;		0.272	0.329	0.118667	0.057	-0.153333	0.210333
C02010A07	1819	1819	orange1.1g044541m	Histone deacetylase 2b						0.162667	0.103333	0.109333	-0.0593333	-0.0533333	-0.006
C03003H06	1821	1821	orange1.1g013804m	Protease Do-like 1, chloroplast precursor		GO:0008236, serine-type peptidase activity;	GO:0006508, proteolysis;	GO:0009535, thylakoid membrane (sensu Viridiplantae); GO:0009543, thylakoid lumen (sensu Viridiplantae);		-0.251667	-0.952333	-0.651333	-0.700667	-0.399667	-0.301
C04022F03	1823	1823	orange1.1g029371m	Arabidopsis thaliana genomic DNA, chromosome 5, TAC clone:K18J17	AT5G05930					0.0155	-0.394167	0.1345	-0.409667	0.119	-0.528667
C18007B12	1825	1825	orange1.1g033812m	DnaJ-like protein	AT1G56300	GO:0031072, heat shock protein binding; GO:0051082, unfolded protein binding;	GO:0006457, protein folding;	GO:0008372, cellular component unknown;	DnaJ,DnaJ domain,6.6e-32	0.146333	0.143667	0.141667	-0.00266667	-0.00466667	0.002
C07003H06	1827	1827	orange1.1g009327m	Putative protease IV		GO:0004252, serine-type endopeptidase activity; GO:0008981, protease IV activity;	GO:0006508, proteolysis; GO:0009642, response to light intensity;	GO:0009535, thylakoid membrane (sensu Viridiplantae); GO:0030095, photosystem II (sensu Viridiplantae);		-0.0196667	0.15	0.137	0.169667	0.156667	0.013
C07001B05	1830	1830	not available	RIKEN cDNA 2310016A09	AT1G35420	GO:0016787, hydrolase activity;	GO:0000004, biological process unknown;	GO:0009507, chloroplast;	DLH,Dienelactone hydrolase family,4.3e-14	0.267667	0.0513333	-0.0186667	-0.216333	-0.286333	0.07
C08015A04	1831	1831	orange1.1g032858m	Dual specificity phosphatase Cdc25	AT5G03455			GO:0005739, mitochondrion;		0.112333	0.16	0.421333	0.0476667	0.309	-0.261333
C03002F03	1834	1834	orange1.1g034120m	NADH dehoydrogenase	AT2G02050	GO:0003954, NADH dehydrogenase activity; GO:0008137, NADH dehydrogenase (ubiquinone) activity;	GO:0006118, electron transport; GO:0006120, mitochondrial electron transport- NADH to ubiquinone;	GO:0005739, mitochondrion;		-0.105833	-0.130167	-0.135	-0.0243333	-0.0291667	0.00483333
C02004B07	1839	1839	orange1.1g016840m	EIN3-like protein						0.675333	1.59333	0.52	0.918	-0.155333	1.07333
C20006G07	1840	1840	orange1.1g008050m	U4/U6 small nuclear ribonucleoprotein PRP4-like protein	AT2G41500	GO:0000166, nucleotide binding;	GO:0008380, RNA splicing;	GO:0009507, chloroplast;	WD40,WD domain, G-beta repeat,0;WD40,WD domain, G-beta repeat,0;WD40,WD domain, G-beta repeat,0;WD40,WD domain, G-beta repeat,0;WD40,WD domain, G-beta repeat,0;WD40,WD domain, G-beta repeat,0	0.036	-0.0183333	0.142667	-0.0543333	0.106667	-0.161
C04018E05	1846	1846		no_annotation_available						0.183	0.552333	0.313	0.369333	0.13	0.239333
C18010D07	1847	1847	orange1.1g012708m	Lethal leaf spot 1-like protein		GO:0016491, oxidoreductase activity;		GO:0009507, chloroplast;		-0.246	-0.0245	0.22	0.2215	0.466	-0.2445
C03004D07	1849	1849	orange1.1g026170m	F26K24.21 protein	AT3G11920	GO:0005489, electron transporter activity;	GO:0006118, electron transport; GO:0007242, intracellular signaling cascade; GO:0045454, cell redox homeostasis;	GO:0008372, cellular component unknown;	DUF547,Protein of unknown function, DUF547,2.6e-18	1.46367	0.888333	-0.188333	-0.575333	-1.652	1.07667
C07003D12	1852	1852	orange1.1g033970m	30S ribosomal protein S17, chloroplast precursor	AT1G79850	GO:0003735, structural constituent of ribosome;	GO:0006412, protein biosynthesis;	GO:0005843, cytosolic small ribosomal subunit (sensu Eukaryota);	Ribosomal_S17,Ribosomal protein S17,2.1e-36	0.0563333	-0.03	-0.0476667	-0.0863333	-0.104	0.0176667
C07004E01	1854	1854	orange1.1g027900m	Small heat shock protein					HSP20,Hsp20/alpha crystallin family,5.9e-24	0.684333	0.234	0.426	-0.450333	-0.258333	-0.192
C18015A08	1858	1858	orange1.1g030743m	Gb|AAF27124.1	AT5G08480	GO:0005554, molecular function unknown;	GO:0000004, biological process unknown;	GO:0008372, cellular component unknown;		0.544833	1.22467	0.536333	0.679833	-0.0085	0.688333
C20006A03	1866	1866	orange1.1g028435m	Putative heme binding protein cemA	AT4G31040		GO:0000004, biological process unknown;	GO:0009507, chloroplast; GO:0016021, integral to membrane;	CemA,CemA family,1.9e-11	-0.125333	-0.482167	0.079	-0.356833	0.204333	-0.561167
C02014A06	1868	1868	orange1.1g043780m	26S proteasome subunit-like protein	AT5G45620	GO:0005554, molecular function unknown;	GO:0006511, ubiquitin-dependent protein catabolism;	GO:0008541, proteasome regulatory particle- lid subcomplex (sensu Eukaryota);	PCI,PCI domain,7.3e-12	-0.495	0.105333	-0.124	0.600333	0.371	0.229333
C07008B08	1869	1869	not available	no_annotation_available						-0.513333	-0.988	-0.968333	-0.474667	-0.455	-0.0196667
C03006E08	1873	1873	orange1.1g013746m	Oxalyl-CoA decarboxylase		GO:0004737, pyruvate decarboxylase activity;		GO:0008372, cellular component unknown;	TPP_enzyme_N,Thiamine pyrophosphate enzyme, N-term,3.4e-31;TPP_enzyme_M,Thiamine pyrophosphate enzyme, centra,4.4e-37;TPP_enzyme_C,Thiamine pyrophosphate enzyme, C-term,7.7e-26	-0.3995	-0.447	0.014	-0.0475	0.4135	-0.461
C20010H06	1875	1875	orange1.1g019168m	Putative vegetative storage protein win4.5	AT4G24340,AT4G24350	GO:0003824, catalytic activity; GO:0045735, nutrient reservoir activity;	GO:0009116, nucleoside metabolism;	GO:0012505, endomembrane system;		0.144	0.0996667	-0.165667	-0.0443333	-0.309667	0.265333
C04019C04	1876	1876	orange1.1g013285m	26S protease regulatory subunit 4 homolog		GO:0016887, ATPase activity;	GO:0006511, ubiquitin-dependent protein catabolism;	GO:0005634, nucleus; GO:0008540, proteasome regulatory particle- base subcomplex (sensu Eukaryota);	AAA,ATPase family associated with various,0	-0.437333	-0.403333	-0.772333	0.034	-0.335	0.369
C02003F04	1878	1878	orange1.1g026965m	DNA polymerase lambda	AT5G19630	GO:0003824, catalytic activity;	GO:0000004, biological process unknown;	GO:0008372, cellular component unknown;		-0.287833	-0.293167	-0.6875	-0.00533333	-0.399667	0.394333
C05014D12	1881	1881	orange1.1g037982m	Invertase inhibitor precursor	AT1G47960				PMEI,Plant invertase/pectin methylesterase,4.1e-17	0.311333	-0.351	0.00633333	-0.662333	-0.305	-0.357333
C05015A09	1882	1882	not available	no_annotation_available						-0.0266667	-0.257	-0.537333	-0.230333	-0.510667	0.280333
C03001E03	1888	1888	orange1.1g014831m	Putative ripening-related bZIP protein	AT3G19290	GO:0003677, DNA binding; GO:0003700, transcription factor activity; GO:0016563, transcriptional activator activity;	GO:0006355, regulation of transcription- DNA-dependent; GO:0006950, response to stress;	GO:0005634, nucleus;		-0.339333	-0.894667	-0.371667	-0.555333	-0.0323333	-0.523
C02001A01	1889	1889	orange1.1g031865m	50S ribosomal protein L35, chloroplast precursor	AT2G24090	GO:0003735, structural constituent of ribosome;	GO:0006412, protein biosynthesis;	GO:0005622, intracellular; GO:0005840, ribosome; GO:0009507, chloroplast;	Ribosomal_L35p,Ribosomal protein L35,4.3e-27	-	-0.0285	0.348	+	+	-0.3765
C02001A04	1890	1890	orange1.1g013062m	Tubulin alpha-2 chain			GO:0007018, microtubule-based movement; GO:0051258, protein polymerization;		Tubulin,Tubulin/FtsZ family, GTPase domain,0;Tubulin_C,Tubulin/FtsZ family, C-terminal domain,0	0.3145	0.733833	-0.2875	0.419333	-0.602	1.02133
C02001A11	1891	1891	not available	no_annotation_available						-0.220667	0.297667	0.212333	0.518333	0.433	0.0853333
C02001B03	1892	1892	orange1.1g014562m	Putative RING zinc finger protein	AT3G58030	GO:0004842, ubiquitin-protein ligase activity; GO:0005515, protein binding; GO:0008270, zinc ion binding;	GO:0016567, protein ubiquitination;	GO:0000151, ubiquitin ligase complex;		0.00866667	0.863	0.248667	0.854333	0.24	0.614333
C02001B06	1893	1893	orange1.1g037040m	Cu-Zn superoxide dismutase					Sod_Cu,Copper/zinc superoxide dismutase (SODC),9.6e-24	0.0835	0.351	-	0.2675	-	+
C02001B08	1894	1894	orange1.1g035974m	Copia-type polyprotein, putative; 28768-32772						0.110333	0.123	-0.153333	0.0126667	-0.263667	0.276333
C02001B09	1895	1895	orange1.1g012034m	Poly(A)-binding protein		GO:0003723, RNA binding;		GO:0005739, mitochondrion;	RRM_1,RNA recognition motif. (a.k.a. RRM, R,0;RRM_1,RNA recognition motif. (a.k.a. RRM, R,0;RRM_1,RNA recognition motif. (a.k.a. RRM, R,0;RRM_1,RNA recognition motif. (a.k.a. RRM, R,0;PABP,Poly-adenylate binding protein, uniqu,3.8e-37	-0.0246667	-0.08	0.0163333	-0.0553333	0.041	-0.0963333
C02001C08	1896	1896	orange1.1g019606m	D123-like protein	AT4G05440	GO:0005554, molecular function unknown;	GO:0000004, biological process unknown;	GO:0008372, cellular component unknown;	D123,D123,0	-	-0.0385	-0.156	+	+	0.1175
C02001D06	1897	1897	not available	Putative Athila retroelement ORF1 protein					Retrotrans_gag,Retrotransposon gag protein,6.7e-14	0.268333	0.0646667	-0.0536667	-0.203667	-0.322	0.118333
C02001D09	1898	1898	orange1.1g032068m	Expressed protein						0.130667	0.0623333	-0.0176667	-0.0683333	-0.148333	0.08
C02001E06	1899	1899	orange1.1g023785m	ATFP3	AT5G63530	GO:0046872, metal ion binding;			HMA,Heavy-metal-associated domain,1.9e-26;HMA,Heavy-metal-associated domain,1.9e-26	1.396	0.204333	-0.6555	-1.19167	-2.0515	0.859833
C02001E08	1900	1900	orange1.1g032160m	Arabidopsis thaliana genomic DNA, chromosome 3, BAC clone: T23B7		GO:0005554, molecular function unknown;	GO:0007242, intracellular signaling cascade;	GO:0012505, endomembrane system; GO:0016020, membrane;	Cornichon,Cornichon protein,3.1e-27	0.0876667	0.141	0.007	0.0533333	-0.0806667	0.134
C02001F03	1901	1901	orange1.1g015134m	Eukaryotic initiation factor 4A-1		GO:0008026, ATP-dependent helicase activity;			Helicase_C,Helicase conserved C-terminal domain,3.2e-32	0.51	0.291667	-0.264333	-0.218333	-0.774333	0.556
C02001F07	1902	1902	orange1.1g009013m	Protein At5g20170	AT5G20170	GO:0005554, molecular function unknown;	GO:0000004, biological process unknown;	GO:0008372, cellular component unknown;		0.035	0.219	0.158667	0.184	0.123667	0.0603333
C02001F10	1903	1903	orange1.1g029378m	RER1A protein	AT2G21600,AT4G39220	GO:0005554, molecular function unknown;			Rer1,Rer1 family,0	-0.22	0.290333	0.349	0.510333	0.569	-0.0586667
C02001F11	1904	1904	orange1.1g031358m	no_annotation_available						0.177667	0.168667	0.161	-0.009	-0.0166667	0.00766667
C02001G04	1905	1905	orange1.1g016102m	Coproporphyrinogen III oxidase, chloroplast precursor	AT1G03475	GO:0004109, coproporphyrinogen oxidase activity;	GO:0006779, porphyrin biosynthesis;	GO:0009507, chloroplast;	Coprogen_oxidas,Coproporphyrinogen III oxidase,0	-0.0856667	0.132667	-0.105	0.218333	-0.0193333	0.237667
C02001G06	1906	1906	orange1.1g019580m	Nitrilase 1 like protein		GO:0000257, nitrilase activity; GO:0016810, hydrolase activity- acting on carbon-nitrogen (but not peptide) bonds;	GO:0006807, nitrogen compound metabolism;	GO:0009507, chloroplast;	CN_hydrolase,Carbon-nitrogen hydrolase,0	-0.347	-0.450667	-0.485667	-0.103667	-0.138667	0.035
C02001H01	1907	1907	orange1.1g040474m	no_annotation_available						-0.515667	-0.485333	-0.265333	0.0303333	0.250333	-0.22
C02001H06	1908	1908	orange1.1g037461m	Ubiquitin-specific protease 12		GO:0003690, double-stranded DNA binding; GO:0004197, cysteine-type endopeptidase activity; GO:0004221, ubiquitin thiolesterase activity; GO:0004843, ubiquitin-specific protease activity;	GO:0006265, DNA topological change; GO:0006511, ubiquitin-dependent protein catabolism;	GO:0008372, cellular component unknown;		0.0326667	-0.28	-0.307333	-0.312667	-0.34	0.0273333
C02001H07	1909	1909	orange1.1g045956m	Putative ubiquitin protein ligase	AT3G53090	GO:0004842, ubiquitin-protein ligase activity;	GO:0006464, protein modification; GO:0006512, ubiquitin cycle;	GO:0005622, intracellular;	HECT,HECT-domain (ubiquitin-transferase),0	0.023	0.054	0.0216667	0.031	-0.00133333	0.0323333
C02001H09	1910	1910	orange1.1g011477m	Cytochrome P450-like protein		GO:0004497, monooxygenase activity; GO:0005506, iron ion binding; GO:0019825, oxygen binding; GO:0020037, heme binding;	GO:0006118, electron transport;	GO:0012505, endomembrane system;		-0.0115	-0.342333	-0.212333	-0.330833	-0.200833	-0.13
C02002A01	1911	1911	orange1.1g028697m	no_annotation_available						0.172	0.285	0.250333	0.113	0.0783333	0.0346667
C02002A05	1912	1912	orange1.1g006722m	Protein At1g02190		GO:0003824, catalytic activity;	GO:0008152, metabolism;	GO:0005739, mitochondrion;		-0.104	-0.319667	0.142	-0.215667	0.246	-0.461667
C02002A06	1913	1913	orange1.1g046748m	UPI00000A8A3C; P0024G09.20						-0.051	0.093	0.155	0.144	0.206	-0.062
C02002B08	1914	1914	orange1.1g009087m	Cytochrom P450-like protein	AT3G53130	GO:0019825, oxygen binding;				-0.240333	-0.359	-0.432667	-0.118667	-0.192333	0.0736667
C02002B10	1915	1915	not available	Retroelement pol polyprotein-like						0.122833	0.235167	0.244833	0.112333	0.122	-0.00966667
C02002B12	1916	1916	orange1.1g021725m	T31J12.3 protein	AT1G09310	GO:0005554, molecular function unknown;	GO:0000004, biological process unknown;	GO:0008372, cellular component unknown;	DUF538,Protein of unknown function, DUF538,0	-0.665667	-2.455	-2.79633	-1.78933	-2.13067	0.341333
C02002D08	1917	1917	orange1.1g009339m	no_annotation_available						0.475167	-0.3235	-0.44	-0.798667	-0.915167	0.1165
C02002D12	1918	1918	orange1.1g024123m	Tic20-like protein		GO:0004842, ubiquitin-protein ligase activity; GO:0008270, zinc ion binding;	GO:0016567, protein ubiquitination;	GO:0000151, ubiquitin ligase complex; GO:0009507, chloroplast;		0.058	0.096	0.0223333	0.038	-0.0356667	0.0736667
C02002E06	1919	1919	orange1.1g013946m	3-ketoacyl-ACP synthase	AT1G74960	GO:0004312, fatty-acid synthase activity;			ketoacyl-synt,Beta-ketoacyl synthase, N-terminal do,3.9e-14;Ketoacyl-synt_C,Beta-ketoacyl synthase, C-terminal do,0	-0.340667	-0.327	0.415333	0.0136667	0.756	-0.742333
C02002E12	1920	1920	orange1.1g040824m	Polyubiquitin			GO:0006464, protein modification;		ubiquitin,Ubiquitin family,0;ubiquitin,Ubiquitin family,0	0.307	0.435333	0.032	0.128333	-0.275	0.403333
C02002F06	1921	1921	orange1.1g015762m	Multifunctional aminoacyl-tRNA ligase-like protein		GO:0004812, tRNA ligase activity; GO:0004827, proline-tRNA ligase activity; GO:0005524, ATP binding;	GO:0006412, protein biosynthesis; GO:0006418, tRNA aminoacylation for protein translation; GO:0006433, prolyl-tRNA aminoacylation;	GO:0005737, cytoplasm;	tRNA-synt_2b,tRNA synthetase class II core domain (,1.6e-15;HGTP_anticodon,Anticodon binding domain,2.7e-27	-0.191333	-0.172667	0.2185	0.0186667	0.409833	-0.391167
C02002G02	1922	1922	orange1.1g021917m	Methionine aminopeptidase 1A	AT2G45240	GO:0004239, methionyl aminopeptidase activity;				0.185	-0.0633333	-0.254	-0.248333	-0.439	0.190667
C02002G04	1923	1923	orange1.1g014986m	Putative mitogen-activated protein kinase 1	AT4G08500	GO:0016301, kinase activity;		GO:0005739, mitochondrion;	Pkinase,Protein kinase domain,5.8e-18	-0.0966667	-0.373667	-0.253667	-0.277	-0.157	-0.12
C02003A09	1924	1924	orange1.1g031112m	Transposase						0.394333	0.519667	0.571	0.125333	0.176667	-0.0513333
C02003A11	1925	1925	orange1.1g004223m	ZW18 protein			GO:0000004, biological process unknown;	GO:0005739, mitochondrion;		-0.310833	-0.219833	0.1655	0.091	0.476333	-0.385333
C02003B06	1926	1926	not available	F10A5.21	AT1G75580	GO:0005516, calmodulin binding; GO:0005554, molecular function unknown;	GO:0009733, response to auxin stimulus;	GO:0005739, mitochondrion; GO:0008372, cellular component unknown;	Auxin_inducible,Auxin responsive protein,1.4e-39	-0.644667	-1.06833	-0.357333	-0.423667	0.287333	-0.711
C02003C03	1927	1927	not available	30S ribosomal protein S31	AT2G38140					-0.799	-1.21667	-0.767667	-0.417667	0.0313333	-0.449
C02003C10	1928	1928	orange1.1g015121m	Expressed protein				GO:0009507, chloroplast;		-0.390833	-0.301333	-0.144333	0.0895	0.2465	-0.157
C02003D04	1929	1929	orange1.1g007127m	Protein At1g43245	AT1G43245	GO:0005554, molecular function unknown;	GO:0000004, biological process unknown;	GO:0008372, cellular component unknown;		-	-0.00833333	-	+		+
C02003D12	1930	1930	orange1.1g037040m	Cu/Zn superoxide dismutase		GO:0004785, copper- zinc superoxide dismutase activity;	GO:0006979, response to oxidative stress; GO:0019430, removal of superoxide radicals;	GO:0005737, cytoplasm;	Sod_Cu,Copper/zinc superoxide dismutase (SODC),0	0.264667	0.379667	0.424667	0.115	0.16	-0.045
C02003E09	1931	1931	orange1.1g024686m	F1N19.25	AT1G64680	GO:0005554, molecular function unknown;	GO:0000004, biological process unknown;	GO:0005739, mitochondrion;		-0.0595	0.38	0.0946667	0.4395	0.154167	0.285333
C02003E10	1932	1932	orange1.1g033507m	no_annotation_available						0.4405	0.109667	-0.245	-0.330833	-0.6855	0.354667
C02003F12	1933	1933	not available	no_annotation_available						0.142167	0.051	-0.175333	-0.0911667	-0.3175	0.226333
C02003G04	1934	1934	orange1.1g024344m	MYC1	AT1G59640	GO:0003677, DNA binding; GO:0003700, transcription factor activity;	GO:0045449, regulation of transcription;	GO:0005634, nucleus;		0.0573333	-0.0743333	-0.0701667	-0.131667	-0.1275	-0.00416667
C02003G05	1935	1935	orange1.1g028400m	Genomic DNA, chromosome 5, P1 clone:MNB8	AT5G52980	GO:0005554, molecular function unknown;	GO:0000004, biological process unknown;	GO:0008372, cellular component unknown;		+	+	+	-0.0673333	-0.169333	0.102
C02003H04	1936	1936	orange1.1g019901m	Protein kinase	AT4G33950	GO:0004672, protein kinase activity; GO:0016301, kinase activity;	GO:0009738, abscisic acid mediated signaling;	GO:0008372, cellular component unknown;	Pkinase,Protein kinase domain,0;Pkinase_Tyr,Protein tyrosine kinase,3e-14	0.0653333	0.223667	0.102667	0.158333	0.0373333	0.121
C02004A08	1937	1937	orange1.1g032147m	OSJNBa0086O06.7 protein		GO:0005554, molecular function unknown;	GO:0000004, biological process unknown;	GO:0009507, chloroplast;		0.004	0.033	-0.065	0.029	-0.069	0.098
C02004B01	1938	1938	orange1.1g015794m	Putative pectinesterase		GO:0004857, enzyme inhibitor activity; GO:0030599, pectinesterase activity;	GO:0042545, cell wall modification;	GO:0005618, cell wall; GO:0009505, cell wall (sensu Magnoliophyta); GO:0009507, chloroplast; GO:0012505, endomembrane system;	PMEI,Plant invertase/pectin methylesterase,4.7e-32;Pectinesterase,Pectinesterase,3.1e-15	-0.253333	-0.249	-0.0603333	0.00433333	0.193	-0.188667
C02004B02	1939	1939	orange1.1g006904m	Beta-D-galactosidase		GO:0004565, beta-galactosidase activity; GO:0005529, sugar binding;	GO:0005975, carbohydrate metabolism;	GO:0009341, beta-galactosidase complex; GO:0012505, endomembrane system;	Gal_Lectin,Galactose binding lectin domain,4.2039e-45	-0.029	0.106333	0.0436667	0.135333	0.0726667	0.0626667
C02004B04	1940	1940	orange1.1g037428m	Putative ubiquinol--cytochrome-c reductase	AT1G15120	GO:0008121, ubiquinol-cytochrome-c reductase activity;	GO:0006122, mitochondrial electron transport- ubiquinol to cytochrome c;	GO:0005750, respiratory chain complex III (sensu Eukaryota);	UCR_hinge,Ubiquinol-cytochrome C reductase hinge prot,1.2e-31	-0.248667	-0.0546667	-0.155667	0.194	0.093	0.101
C02004C04	1941	1941	orange1.1g016975m	Digalactosyldiacylglycerol synthase 2		GO:0016757, transferase activity- transferring glycosyl groups; GO:0046481, UDP-galactose:MGDG galactosyltransferase activity;	GO:0016036, cellular response to phosphate starvation; GO:0019375, galactolipid biosynthesis;			-0.233	-0.0643333	-0.0293333	0.168667	0.203667	-0.035
C02004E08	1942	1942	orange1.1g023443m	Putative U2 snRNP protein A'	AT1G09760					-0.138667	-0.599333	-0.473833	-0.460667	-0.335167	-0.1255
C02004E12	1943	1943	orange1.1g032182m	Putative L24 ribosomal protein	AT3G49910	GO:0003735, structural constituent of ribosome;	GO:0006412, protein biosynthesis;	GO:0005622, intracellular; GO:0005739, mitochondrion; GO:0005840, ribosome; GO:0015934, large ribosomal subunit;		0.153667	-0.505333	-1.23333	-0.659	-1.387	0.728
C02004F04	1944	1944	orange1.1g016361m	Anther-specific protein	AT1G02050	GO:0008415, acyltransferase activity;	GO:0009058, biosynthesis; GO:0009699, phenylpropanoid biosynthesis;	GO:0005739, mitochondrion;	Chal_sti_synt_C,Chalcone and stilbene synthases, C-te,0	-0.0586667	0.241333	0.187667	0.3	0.246333	0.0536667
C02004G06	1945	1945	orange1.1g047690m	At1g07510/F22G5_9	AT1G07510	GO:0004176, ATP-dependent peptidase activity; GO:0008237, metallopeptidase activity; GO:0016887, ATPase activity;			Peptidase_M41,Peptidase family M41,0	+	+	+	1.363	0.838333	0.524667
C02006B10	1946	1946	orange1.1g046867m	Putative ubiquitin-conjugating enzyme	AT1G53020,AT3G15355	GO:0004840, ubiquitin conjugating enzyme activity;	GO:0006464, protein modification; GO:0006512, ubiquitin cycle;		UQ_con,Ubiquitin-conjugating enzyme,1.6e-32	-0.135333	-0.349333	-0.0553333	-0.214	0.08	-0.294
C02006C04	1947	1947	orange1.1g041331m	F5F19.2 protein		GO:0005554, molecular function unknown;	GO:0000004, biological process unknown;	GO:0005739, mitochondrion;	PPR,PPR repeat,0;PPR,PPR repeat,0;PPR,PPR repeat,0;PPR,PPR repeat,0	-0.0976667	-0.210667	-0.225333	-0.113	-0.127667	0.0146667
C02006D03	1948	1948	orange1.1g036901m	expressed protein, endopeptidase Clp ATP-binding chain C, Chlamydia pneumoniae, PIR:G72079	AT3G53270					0.376	0.527667	-0.048	0.151667	-0.424	0.575667
C02006D09	1949	1949	orange1.1g042681m	Mitogen-activated protein kinase homolog NTF6		GO:0004707, MAP kinase activity; GO:0016301, kinase activity;	GO:0006950, response to stress; GO:0007165, signal transduction; GO:0009607, response to biotic stimulus; GO:0009862, systemic acquired resistance- salicylic acid mediated signaling pathway;	GO:0005634, nucleus;	Pkinase,Protein kinase domain,2.8e-25	-0.102333	-0.544	0.059	-0.441667	0.161333	-0.603
C02006E02	1950	1950	orange1.1g024132m	3-isopropylmalate dehydrogenase 2, chloroplast precursor	AT1G80560	GO:0003862, 3-isopropylmalate dehydrogenase activity; GO:0004449, isocitrate dehydrogenase (NAD+) activity; GO:0016491, oxidoreductase activity;	GO:0006099, tricarboxylic acid cycle; GO:0008152, metabolism; GO:0009098, leucine biosynthesis;	GO:0005737, cytoplasm; GO:0005739, mitochondrion; GO:0009507, chloroplast;	Iso_dh,Isocitrate/isopropylmalate dehydrogenase,0	0.331	-0.240833	-0.029	-0.571833	-0.36	-0.211833
C02006E05	1951	1951	orange1.1g006338m	Alkaline/neutral invertase		GO:0004564, beta-fructofuranosidase activity;	GO:0000004, biological process unknown;	GO:0009507, chloroplast;		-0.0396667	-0.293333	0.179667	-0.253667	0.219333	-0.473
C02006E06	1952	1952	not available	no_annotation_available						0.116	0.159333	0.0913333	0.0433333	-0.0246667	0.068
C02006E11	1953	1953	orange1.1g015319m	F20B24.8		GO:0004650, polygalacturonase activity;	GO:0005975, carbohydrate metabolism;	GO:0005739, mitochondrion;		-0.147	-0.250333	-0.1135	-0.103333	0.0335	-0.136833
C02006F06	1954	1954	orange1.1g040481m	Nt-Rab11e protein	AT2G43130	GO:0005525, GTP binding;			Ras,Ras family,0	0.0716667	-0.478667	-0.185	-0.550333	-0.256667	-0.293667
C02006F08	1955	1955	orange1.1g022969m	Protein At3g60590	AT3G60590			GO:0009706, chloroplast inner membrane;		-0.498333	-1.11467	-0.424667	-0.616333	0.0736667	-0.69
C02006G01	1956	1956	orange1.1g011682m	Membrane protein-like				GO:0012505, endomembrane system;		-0.695667	-1.09733	-1.2125	-0.401667	-0.516833	0.115167
C02006G04	1957	1957	orange1.1g010585m	AT5g20890/F22D1_60		GO:0005515, protein binding; GO:0005524, ATP binding;	GO:0044267, cellular protein metabolism;	GO:0008372, cellular component unknown;	Cpn60_TCP1,TCP-1/cpn60 chaperonin family,0	-0.0866667	-0.698667	-0.4045	-0.612	-0.317833	-0.294167
C02006G12	1958	1958	orange1.1g014614m	AT5g17440/K3M16_10			GO:0000004, biological process unknown;			0.138	0.178	0.093	0.04	-0.045	0.085
C02006H04	1959	1959	not available	no_annotation_available						-0.149333	0.202	0.213333	0.351333	0.362667	-0.0113333
C02006H10	1960	1960	orange1.1g025237m	T20M3.12 protein		GO:0004568, chitinase activity;	GO:0009613, response to pest- pathogen or parasite; GO:0016998, cell wall catabolism;	GO:0012505, endomembrane system;	Glyco_hydro_19,Chitinase class I,0	0.434	-0.483333	-0.795333	-0.917333	-1.22933	0.312
C02007A03	1961	1961	orange1.1g022723m	Putative U3 snoRNP protein IMP4	AT1G63780	GO:0005554, molecular function unknown;			Brix,Brix domain,0	0.054	-0.351	0.184	-0.405	0.13	-0.535
C02007A04	1962	1962	orange1.1g028815m	Putative steroid binding protein 2		GO:0005554, molecular function unknown;	GO:0006118, electron transport;	GO:0012505, endomembrane system;	Cyt-b5,Cytochrome b5-like Heme/Steroid binding,6.2e-21	-0.0473333	0.151667	0.128667	0.199	0.176	0.023
C02007A07	1963	1963	orange1.1g047655m	Import inner membrane translocase subunit TIM50, mitochondrial precursor	AT1G55900					0.198333	-0.588667	-0.503	-0.787	-0.701333	-0.0856667
C02007C03	1964	1964	orange1.1g034420m	no_annotation_available						-0.0586667	0.563333	-0.267667	0.622	-0.209	0.831
C02007C12	1965	1965	orange1.1g022286m	Putative ids-4 protein		GO:0005554, molecular function unknown;	GO:0000004, biological process unknown;	GO:0008372, cellular component unknown;	SPX,SPX domain,3.3e-27	-0.536333	-1.01133	-0.0383333	-0.475	0.498	-0.973
C02007E05	1966	1966	not available	no_annotation_available						-0.0606667	-0.139333	-0.165333	-0.0786667	-0.104667	0.026
C02007E06	1967	1967	orange1.1g019459m	F3O9.32 protein	AT1G16520	GO:0005554, molecular function unknown;	GO:0000004, biological process unknown;	GO:0008372, cellular component unknown;		+	+	+	0.799333	0.327333	0.472
C02007E09	1968	1968	not available	Putative BAG domain containing protein		GO:0005515, protein binding;	GO:0006464, protein modification; GO:0006915, apoptosis; GO:0042981, regulation of apoptosis;	GO:0005739, mitochondrion;		0.437333	0.221667	-0.105333	-0.215667	-0.542667	0.327
C02007E10	1969	1969	orange1.1g024753m	F20N2.15	AT1G55760	GO:0005515, protein binding;	GO:0000004, biological process unknown;	GO:0005739, mitochondrion;	BTB,BTB/POZ domain,6.1e-22	-0.459667	0.0643333	0.126667	0.524	0.586333	-0.0623333
C02007F09	1970	1970	not available	no_annotation_available						-0.076	0.196	0.0793333	0.272	0.155333	0.116667
C02007G05	1971	1971	orange1.1g014642m	Protein At1g55790		GO:0005554, molecular function unknown;	GO:0000004, biological process unknown;	GO:0008372, cellular component unknown;		0.666333	0.521333	0.266667	-0.145	-0.399667	0.254667
C02007H02	1972	1972	orange1.1g023344m	Uridine kinase-like protein		GO:0004845, uracil phosphoribosyltransferase activity; GO:0004849, uridine kinase activity; GO:0005524, ATP binding; GO:0016301, kinase activity;	GO:0009058, biosynthesis;	GO:0009507, chloroplast;	PRK,Phosphoribulokinase / Uridine kinase f,0	0.332	-0.0596667	0.104	-0.391667	-0.228	-0.163667
C02007H08	1973	1973	orange1.1g038806m	Tubulin-specific chaperone A	AT2G30410	GO:0051082, unfolded protein binding;	GO:0000910, cytokinesis; GO:0007021, tubulin folding;		TBCA,Tubulin binding cofactor A,4.6e-24	-0.280333	-0.8465	-0.853	-0.566167	-0.572667	0.0065
C02007H10	1974	1974	orange1.1g005389m	Dynamin-related protein 3A		GO:0003924, GTPase activity; GO:0005525, GTP binding;			Dynamin_N,Dynamin family,0;Dynamin_M,Dynamin central region,0	0.0576667	0.0863333	-0.0671667	0.0286667	-0.124833	0.1535
C02008A06	1975	1975	not available	no_annotation_available						-0.028	0.0645	0.0365	0.0925	0.0645	0.028
C02008B09	1976	1976	orange1.1g024568m	ERD3 protein			GO:0000004, biological process unknown; GO:0006499, N-terminal protein myristoylation;	GO:0008372, cellular component unknown; GO:0012505, endomembrane system;	DUF248,Putative methyltransferase,3e-27	0.619667	0.0403333	-0.471333	-0.579333	-1.091	0.511667
C02008B10	1977	1977	orange1.1g025804m	Arabidopsis thaliana genomic DNA, chromosome 5, P1 clone:MOK9		GO:0005554, molecular function unknown;	GO:0000004, biological process unknown;	GO:0008372, cellular component unknown;		0.1875	-0.116333	-0.162667	-0.303833	-0.350167	0.0463333
C02008D01	1978	1978	orange1.1g012398m	NADP malic enzyme		GO:0004470, malic enzyme activity; GO:0016652, oxidoreductase activity- acting on NADH or NADPH- NAD or NADP as acceptor;	GO:0006108, malate metabolism;	GO:0005739, mitochondrion;	malic,Malic enzyme, N-terminal domain,0	-0.67	-0.698667	-0.0553333	-0.0286667	0.614667	-0.643333
C02008D02	1979	1979	orange1.1g044623m	Phytoene synthase		GO:0016767, geranylgeranyl-diphosphate geranylgeranyltransferase activity;		GO:0009507, chloroplast;	SQS_PSY,Squalene/phytoene synthase,0	-0.603333	-0.916333	-0.159333	-0.313	0.444	-0.757
C02008D04	1980	1980	orange1.1g004841m	Cullin-like protein1			GO:0007049, cell cycle;			-0.213333	-0.306	-0.188	-0.0926667	0.0253333	-0.118
C02008D05	1981	1981	orange1.1g044030m	Putative ABC transporter	AT1G17840	GO:0042626, ATPase activity- coupled to transmembrane movement of substances;			ABC_tran,ABC transporter,6.6e-40	-0.438667	0.230667	1.44467	0.669333	1.88333	-1.214
C02008D07	1982	1982	orange1.1g022727m	At1g09660/F21M12_5	AT1G09660	GO:0003676, nucleic acid binding;	GO:0000004, biological process unknown;	GO:0008372, cellular component unknown;		0.531667	0.743333	0.695	0.211667	0.163333	0.0483333
C02008D10	1983	1983	not available	no_annotation_available						0.189667	0.424333	0.209333	0.234667	0.0196667	0.215
C02008E01	1984	1984	orange1.1g028173m	Arabidopsis thaliana genomic DNA, chromosome 5, P1 clone:MYC6	AT5G41350	GO:0004842, ubiquitin-protein ligase activity; GO:0005515, protein binding; GO:0008270, zinc ion binding;	GO:0016567, protein ubiquitination;	GO:0005739, mitochondrion;		0.275333	0.249	-0.129	-0.0263333	-0.404333	0.378
C02008E03	1985	1985	orange1.1g024539m	14-3-3-like protein D		GO:0045309, protein phosphorylated amino acid binding;		GO:0009570, chloroplast stroma;	14-3-3,14-3-3 protein,0	-0.0353333	-0.286667	-0.741667	-0.251333	-0.706333	0.455
C02008E11	1986	1986	orange1.1g019093m	Dihydroorotase, mitochondrial precursor		GO:0004151, dihydroorotase activity; GO:0016787, hydrolase activity; GO:0016812, hydrolase activity- acting on carbon-nitrogen (but not peptide) bonds- in cyclic amides;	GO:0019856, pyrimidine base biosynthesis;	GO:0008372, cellular component unknown;		0.131333	0.338	-0.0466667	0.206667	-0.178	0.384667
C02008F04	1987	1987	orange1.1g008903m	Predicted proline-rich protein						0.403333	0.454333	0.220333	0.051	-0.183	0.234
C02008G01	1988	1988	orange1.1g030240m	Early nodulin-like protein 3 precursor	AT4G31840,AT5G25090	GO:0005489, electron transporter activity; GO:0005507, copper ion binding;	GO:0006118, electron transport;	GO:0031225, anchored to membrane;	Cu_bind_like,Plastocyanin-like domain,2.3e-38	0.044	0.03	0.073	-0.014	0.029	-0.043
C02008G05	1989	1989	orange1.1g024751m	Aldo/keto reductase		GO:0016491, oxidoreductase activity;		GO:0005739, mitochondrion;	Aldo_ket_red,Aldo/keto reductase family,0	-0.558333	1.11033	0.272667	1.66867	0.831	0.837667
C02008H10	1990	1990	orange1.1g005542m	Hcr9-OR2B	AT1G47890,AT3G05660	GO:0005515, protein binding; GO:0016301, kinase activity;	GO:0006952, defense response; GO:0007165, signal transduction;	GO:0012505, endomembrane system;	LRR_1,Leucine Rich Repeat,6.9e-27;LRR_1,Leucine Rich Repeat,6.9e-27;LRR_1,Leucine Rich Repeat,6.9e-27;LRR_1,Leucine Rich Repeat,6.9e-27;LRR_1,Leucine Rich Repeat,6.9e-27;LRR_1,Leucine Rich Repeat,6.9e-27;LRR_1,Leucine Rich Repeat,6.9e-27;LRR_1,Leucine Ric	0.67	0.675333	0.413667	0.00533333	-0.256333	0.261667
C02009A04	1991	1991	orange1.1g022338m	Pectinacetylesterase-like protein		GO:0016789, carboxylic ester hydrolase activity;	GO:0000004, biological process unknown;	GO:0012505, endomembrane system;	PAE,Pectinacetylesterase,0	0.0246667	0.00833333	0.009	-0.0163333	-0.0156667	-0.000666667
C02009A10	1992	1992	orange1.1g003162m	Glutaredoxin-related-like protein	AT4G08550	GO:0005489, electron transporter activity;	GO:0006118, electron transport; GO:0045454, cell redox homeostasis;	GO:0008372, cellular component unknown;	DEP,Domain found in Dishevelled, Egl-10, and Pl,3.3e-14	-0.0103333	-0.00266667	0.220667	0.00766667	0.231	-0.223333
C02009A11	1993	1993	orange1.1g011565m	Putative sugar transporter		GO:0005351, sugar porter activity; GO:0015144, carbohydrate transporter activity;	GO:0006810, transport; GO:0008643, carbohydrate transport;	GO:0016020, membrane; GO:0016021, integral to membrane;		-0.0386667	-0.513333	-0.107667	-0.474667	-0.069	-0.405667
C02009B07	1994	1994	orange1.1g032139m	60S ribosomal protein L27a-2	AT1G70600	GO:0003735, structural constituent of ribosome;	GO:0006412, protein biosynthesis;	GO:0005622, intracellular; GO:0005840, ribosome;	L15,Ribosomal protein L15,1.3e-11	-0.123333	-0.178667	-0.386667	-0.0553333	-0.263333	0.208
C02009D01	1995	1995	orange1.1g045807m	RIKEN cDNA 2010107D16 gene		GO:0003676, nucleic acid binding; GO:0003723, RNA binding;	GO:0000004, biological process unknown;			0.442	-0.0256667	-0.294	-0.467667	-0.736	0.268333
C02009D03	1996	1996	orange1.1g033708m	F5D14.17 protein	AT1G32400					+	+	+	-0.339833	0.129333	-0.469167
C02009D05	1997	1997	orange1.1g043114m	Phosphoglycerate mutase-like protein	AT5G64460	GO:0003824, catalytic activity;	GO:0008152, metabolism;	GO:0008372, cellular component unknown;		0.253333	0.282333	0.507333	0.029	0.254	-0.225
C02009E06	1998	1998	orange1.1g003275m	Glutamate receptor 3.4 precursor			GO:0006874, calcium ion homeostasis; GO:0009416, response to light stimulus;	GO:0012505, endomembrane system; GO:0016020, membrane;	Lig_chan,Ligand-gated ion channel,2.4e-29	-0.547167	-0.5155	-1.0735	0.0316667	-0.526333	0.558
C02009E08	1999	1999	orange1.1g030723m	MRNA, complete cds, clone: RAFL23-01-J08	AT5G01010		GO:0000004, biological process unknown;	GO:0008372, cellular component unknown;		-0.1645	-0.613833	-	-0.449333	-	+
C02009F02	2000	2000	orange1.1g002490m	Coatomer alpha subunit-like protein		GO:0005215, transporter activity; GO:0008565, protein transporter activity;	GO:0006886, intracellular protein transport; GO:0006888, ER to Golgi transport;	GO:0005739, mitochondrion; GO:0030126, COPI vesicle coat;	COPI_C,Coatomer (COPI) alpha subunit C-terminus,1.1e-13	0.100333	0.354	0.219	0.253667	0.118667	0.135
C02009F10	2001	2001	orange1.1g024182m	Tic22 like protein	AT4G33350	GO:0015450, protein translocase activity;	GO:0006886, intracellular protein transport;	GO:0009507, chloroplast; GO:0009706, chloroplast inner membrane;	Tic22,Tic22-like family,0	0.0403333	0.364333	0.185	0.324	0.144667	0.179333
C02009G02	2002	2002	orange1.1g009504m	VP1/ABI3 family regulatory protein-like protein	AT4G32010	GO:0003700, transcription factor activity;	GO:0045449, regulation of transcription;		zf-CW,CW-type Zinc Finger,1.4e-16	-0.058	1.06433	0.96	1.12233	1.018	0.104333
C02009G09	2003	2003	orange1.1g010125m	Tyrosine/dopa decarboxylase	AT2G20340	GO:0004837, tyrosine decarboxylase activity; GO:0016831, carboxy-lyase activity;	GO:0006520, amino acid metabolism;	GO:0008372, cellular component unknown;	Pyridoxal_deC,Pyridoxal-dependent decarboxylase conse,0	0.051	0.362667	0.589	0.311667	0.538	-0.226333
C02009H03	2004	2004	orange1.1g007256m	UPI000034F553; ATP binding / kinase/ protein kinase/ protein serine/threonine kinase/ protein-tyrosine kinase		GO:0004672, protein kinase activity; GO:0004674, protein serine/threonine kinase activity; GO:0004713, protein-tyrosine kinase activity; GO:0005524, ATP binding; GO:0016301, kinase activity;	GO:0006468, protein amino acid phosphorylation; GO:0006950, response to stress;	GO:0008372, cellular component unknown;	Pkinase,Protein kinase domain,1.7e-35;Pkinase_Tyr,Protein tyrosine kinase,2.6e-22	-0.136667	0.196	0.232333	0.332667	0.369	-0.0363333
C02010B02	2005	2005	orange1.1g005227m	F4H5.8 protein		GO:0004672, protein kinase activity; GO:0004674, protein serine/threonine kinase activity; GO:0004713, protein-tyrosine kinase activity; GO:0005524, ATP binding;	GO:0006468, protein amino acid phosphorylation; GO:0007169, transmembrane receptor protein tyrosine kinase signaling pathway;	GO:0008372, cellular component unknown;		0.0766667	0.148333	0.161667	0.0716667	0.085	-0.0133333
C02010B06	2006	2006	orange1.1g007611m	Putative GTPase	AT3G07050	GO:0005525, GTP binding;	GO:0000004, biological process unknown;		MMR_HSR1,GTPase of unknown function,5.2e-19	-0.304667	0.464667	0.084	0.769333	0.388667	0.380667
C02010B09	2007	2007	orange1.1g008555m	Protein At5g14170		GO:0005554, molecular function unknown;	GO:0000004, biological process unknown;	GO:0005634, nucleus;		0.111667	0.288	0.099	0.176333	-0.0126667	0.189
C02010C08	2008	2008	orange1.1g011178m	Putative PS60		GO:0005507, copper ion binding;		GO:0031225, anchored to membrane;	Cu-oxidase_3,Multicopper oxidase,0;Cu-oxidase,Multicopper oxidase,0	-0.220667	-1.231	-1.445	-1.01033	-1.22433	0.214
C02010D10	2009	2009	orange1.1g004882m	At1g10180/F14N23_6		GO:0005554, molecular function unknown;	GO:0000004, biological process unknown;	GO:0008372, cellular component unknown;		0.014	-0.430333	-0.0493333	-0.444333	-0.0633333	-0.381
C02010E12	2010	2010	orange1.1g003583m	Ubiquitin carboxyl-terminal hydrolase 14		GO:0004843, ubiquitin-specific protease activity;				-0.371	-0.351333	-0.0876667	0.0196667	0.283333	-0.263667
C02010F01	2011	2011	orange1.1g026983m	Protein phosphatase 2C-like protein		GO:0003824, catalytic activity; GO:0004722, protein serine/threonine phosphatase activity; GO:0015071, protein phosphatase type 2C activity;	GO:0006470, protein amino acid dephosphorylation;	GO:0008287, protein serine/threonine phosphatase complex;		0.720333	0.0915	-0.499667	-0.628833	-1.22	0.591167
C02010F05	2012	2012	orange1.1g029255m	1,2-dihydroxy-3-keto-5-methylthiopentene dioxygenase 3	AT4G14710	GO:0046872, metal ion binding;	GO:0000004, biological process unknown;	GO:0008372, cellular component unknown;	ARD,ARD/ARD' family,0	0.808333	0.242333	-0.107	-0.566	-0.915333	0.349333
C02010F11	2013	2013	orange1.1g014270m	WERBP-1 protein	AT4G28610,AT5G29000	GO:0003677, DNA binding; GO:0003700, transcription factor activity;		GO:0005634, nucleus; GO:0009507, chloroplast;		0.393333	0.479333	0.243333	0.086	-0.15	0.236
C02010G04	2014	2014	not available	no_annotation_available						0.0353333	0.666	0.367333	0.630667	0.332	0.298667
C02010H04	2015	2015	orange1.1g015350m	Similarity to zinc finger proteins	AT3G16090	GO:0004842, ubiquitin-protein ligase activity; GO:0005515, protein binding; GO:0008270, zinc ion binding;	GO:0016567, protein ubiquitination;	GO:0000151, ubiquitin ligase complex; GO:0012505, endomembrane system;		-0.426	0.18	0.624	0.606	1.05	-0.444
C02011A01	2016	2016	orange1.1g004530m	Similarity to kinesin protein	AT3G16630	GO:0003777, microtubule motor activity; GO:0005524, ATP binding;	GO:0007018, microtubule-based movement;	GO:0005875, microtubule associated complex;	Kinesin,Kinesin motor domain,6.8e-13		+		+		+
C02011A02	2017	2017	not available	Putative plastid protein SufE	AT4G26500				SufE,Fe-S metabolism associated domain,2.2e-38;BolA,BolA-like protein,1.5e-22	-0.403	0.304667	-0.159667	0.707667	0.243333	0.464333
C02011A10	2018	2018	not available	Potato DNA for copia-like transposable element						0.059	-0.4595	-0.403	-0.5185	-0.462	-0.0565
C02011B02	2019	2019	orange1.1g042752m	Copine III-like				GO:0009507, chloroplast;		0.540667	1.37767	1.67267	0.837	1.132	-0.295
C02011B12	2020	2020	orange1.1g019403m	no_annotation_available						-0.151667	-0.304	-0.2925	-0.152333	-0.140833	-0.0115
C02011C08	2021	2021	orange1.1g031345m	26S proteasome subunit RPN12	AT1G64520	GO:0008233, peptidase activity;	GO:0006511, ubiquitin-dependent protein catabolism; GO:0030163, protein catabolism;	GO:0005634, nucleus; GO:0008541, proteasome regulatory particle- lid subcomplex (sensu Eukaryota);	SAC3_GANP,SAC3/GANP/Nin1/mts3/eIF-3 p25 family,3.20001e-40	-0.832667	-0.960333	-0.551167	-0.127667	0.2815	-0.409167
C02011D05	2022	2022	orange1.1g010994m	Putative DNA-binding protein	AT4G21705	GO:0005554, molecular function unknown;	GO:0000004, biological process unknown;	GO:0005739, mitochondrion;	PPR,PPR repeat,1.4e-18;PPR,PPR repeat,1.4e-18;PPR,PPR repeat,1.4e-18;PPR,PPR repeat,1.4e-18	0.238833	0.220667	0.0396667	-0.0181667	-0.199167	0.181
C02011E01	2023	2023	orange1.1g001419m	Arabidopsis thaliana genomic DNA, chromosome 5, TAC clone:K9D7		GO:0005554, molecular function unknown;	GO:0000004, biological process unknown;	GO:0005739, mitochondrion;		0.291333	0.561667	0.510333	0.270333	0.219	0.0513333
C02011E06	2024	2024	orange1.1g019844m	GSK-3-like protein MsK4		GO:0004672, protein kinase activity; GO:0004674, protein serine/threonine kinase activity; GO:0004713, protein-tyrosine kinase activity; GO:0005524, ATP binding;	GO:0006468, protein amino acid phosphorylation;	GO:0009507, chloroplast;		-0.104	-0.487667	-0.317333	-0.383667	-0.213333	-0.170333
C02011F04	2025	2025	orange1.1g030378m	At2g27385	AT2G27385	GO:0005554, molecular function unknown;	GO:0000004, biological process unknown;	GO:0012505, endomembrane system;		0.543	-0.283333	-0.369333	-0.826333	-0.912333	0.086
C02011F07	2026	2026		no_annotation_available						-0.0236667	-0.033	-0.0366667	-0.00933333	-0.013	0.00366667
C02011F12	2027	2027	orange1.1g008581m	ARIADNE-like protein ARI7	AT2G31510	GO:0004842, ubiquitin-protein ligase activity; GO:0008270, zinc ion binding;	GO:0016567, protein ubiquitination;	GO:0000151, ubiquitin ligase complex;		-0.194667	-0.182333	-0.317333	0.0123333	-0.122667	0.135
C02011G06	2028	2028	orange1.1g000990m	CTV.22	AT1G15780			GO:0008372, cellular component unknown;		-0.0136667	0.491	0.401	0.504667	0.414667	0.09
C02011G10	2029	2029	orange1.1g033138m	Putative early nodule-specific protein		GO:0016788, hydrolase activity- acting on ester bonds; GO:0016789, carboxylic ester hydrolase activity;	GO:0006629, lipid metabolism;	GO:0012505, endomembrane system;		-0.491	-1.786	-0.174333	-1.295	0.316667	-1.61167
C02011H02	2030	2030	orange1.1g017231m	Mitogen-activated protein kinase 4		GO:0004707, MAP kinase activity; GO:0016301, kinase activity;	GO:0006950, response to stress; GO:0007165, signal transduction; GO:0009607, response to biotic stimulus; GO:0009862, systemic acquired resistance- salicylic acid mediated signaling pathway;	GO:0005634, nucleus;		0.081	-0.385667	-	-0.466667	-	+
C02011H10	2031	2031	orange1.1g024462m	F18B13.13 protein						0.198333	0.0803333	-0.113667	-0.118	-0.312	0.194
C02012A07	2032	2032	not available	no_annotation_available						0.130667	-0.167667	-0.702	-0.298333	-0.832667	0.534333
C02012A10	2033	2033	orange1.1g034712m	Adenylyl cyclase	AT4G15640	GO:0005554, molecular function unknown;	GO:0000004, biological process unknown;	GO:0005739, mitochondrion;		-0.137333	-0.558333	-0.674667	-0.421	-0.537333	0.116333
C02012A11	2034	2034	orange1.1g004518m	no_annotation_available						0.09	0.565667	0.25	0.475667	0.16	0.315667
C02012D08	2035	2035	not available	60S acidic ribosomal protein P1 (RPP1A), similar to 60S ACIDIC RIBOSOMAL PROTEIN P1 GB:O23095 from (Arabidopsis thaliana)						0.224	-0.402333	-0.510667	-0.626333	-0.734667	0.108333
C02012E07	2036	2036	not available	no_annotation_available						0.244333	-0.177	-0.452	-0.421333	-0.696333	0.275
C02012F04	2037	2037	orange1.1g021127m	Protein kinase		GO:0016301, kinase activity;	GO:0006468, protein amino acid phosphorylation;	GO:0005739, mitochondrion;	Pkinase,Protein kinase domain,7.3e-36;Pkinase_Tyr,Protein tyrosine kinase,7e-26	-0.153333	-0.0886667	-0.935	0.0646667	-0.781667	0.846333
C02012G10	2038	2038	orange1.1g033194m	Emb|CAB85555.1	AT5G58575	GO:0005554, molecular function unknown;	GO:0000004, biological process unknown;	GO:0008372, cellular component unknown;		-0.141333	-1.241	-0.703667	-1.09967	-0.562333	-0.537333
C02013C06	2039	2039	orange1.1g020532m	Alternative oxidase 2, mitochondrial precursor		GO:0009916, alternative oxidase activity;	GO:0006118, electron transport;	GO:0005739, mitochondrion; GO:0005740, mitochondrial envelope;	AOX,Alternative oxidase,0	-0.129333	0.0126667	-0.0726667	0.142	0.0566667	0.0853333
C02013D06	2040	2040	orange1.1g028945m	F22F7.4 protein	AT3G05510	GO:0008415, acyltransferase activity;	GO:0008152, metabolism;		Acyltransferase,Acyltransferase,1.6e-20	-0.084	-0.0503333	0.120333	0.0336667	0.204333	-0.170667
C02013E04	2041	2041	orange1.1g027883m	Expressed protein	AT2G22370	GO:0005554, molecular function unknown;	GO:0000004, biological process unknown;	GO:0008372, cellular component unknown;		-0.373667	-1.633	-0.836	-1.25933	-0.462333	-0.797
C02013E09	2042	2042	orange1.1g032728m	E3 ubiquitin ligase		GO:0004842, ubiquitin-protein ligase activity; GO:0008270, zinc ion binding;	GO:0016567, protein ubiquitination;	GO:0000151, ubiquitin ligase complex;		0.095	0.245333	0.309333	0.150333	0.214333	-0.064
C02013F08	2043	2043	orange1.1g032865m	no_annotation_available						-0.1105	0.247167	0.1095	0.357667	0.22	0.137667
C02013F12	2044	2044	orange1.1g027119m	Arabidopsis thaliana genomic DNA, chromosome 5, BAC clone:F15L12	AT5G60190	GO:0008234, cysteine-type peptidase activity;	GO:0006508, proteolysis;	GO:0008372, cellular component unknown;		0.109	-0.00333333	0.094	-0.112333	-0.015	-0.0973333
C02013G12	2045	2045	orange1.1g003743m	Similarity to ATPase; peroxisome biosynthesis protein	AT5G08470	GO:0000166, nucleotide binding; GO:0005524, ATP binding; GO:0016887, ATPase activity; GO:0017111, nucleoside-triphosphatase activity;	GO:0006950, response to stress;		AAA,ATPase family associated with various cellul,0	-0.192667	0.544	-0.53	0.736667	-0.337333	1.074
C02013H07	2046	2046	orange1.1g048415m	Expressed protein	AT1G31440	GO:0030276, clathrin binding;		GO:0012505, endomembrane system;		-0.00166667	0.0106667	-0.00133333	0.0123333	0.000333333	0.012
C02013H08	2047	2047	not available	no_annotation_available						-0.250667	-0.191333	-0.738667	0.0593333	-0.488	0.547333
C02014A02	2048	2048	orange1.1g031581m	F10A5.12	AT1G75690			GO:0009507, chloroplast;		0.089	0.412333	0.549667	0.323333	0.460667	-0.137333
C02014A07	2049	2049	orange1.1g007133m	Putative purple acid phosphatase	AT5G50400	GO:0004722, protein serine/threonine phosphatase activity; GO:0016787, hydrolase activity;	GO:0000004, biological process unknown;	GO:0012505, endomembrane system;		0.259	-0.375	0.0316667	-0.634	-0.227333	-0.406667
C02014A10	2050	2050	orange1.1g047216m	no_annotation_available						-0.245	-0.041	0.128833	0.204	0.373833	-0.169833
C02014B02	2051	2051	not available	GAG-POL					rve,Integrase core domain,3.8e-39	0.194667	0.163	0.006	-0.0316667	-0.188667	0.157
C02014B04	2052	2052	orange1.1g012336m	Casein kinase 1-like protein 10	AT3G23340	GO:0004681, casein kinase I activity; GO:0016301, kinase activity;	GO:0006468, protein amino acid phosphorylation;		Pkinase,Protein kinase domain,1.8e-39	0.326333	0.797667	0.214	0.471333	-0.112333	0.583667
C02014B07	2053	2053	orange1.1g016614m	no_annotation_available						-0.0783333	0.119667	-0.65	0.198	-0.571667	0.769667
C02014B08	2054	2054	orange1.1g041256m	Caffeic acid 3-O-methyltransferase				GO:0005634, nucleus; GO:0005737, cytoplasm; GO:0005829, cytosol;	Dimerisation,Dimerisation domain,2.5e-17;Methyltransf_2,O-methyltransferase,4.7e-11	0.0606667	0.396	-0.008	0.335333	-0.0686667	0.404
C02014C08	2055	2055	not available	no_annotation_available						0.133	-0.133333	-0.738667	-0.266333	-0.871667	0.605333
C02014C10	2056	2056	orange1.1g009438m	Origin recognition complex 5 subunit				GO:0008372, cellular component unknown;		-0.143	-0.245	-0.423667	-0.102	-0.280667	0.178667
C02014D09	2057	2057	orange1.1g040265m	no_annotation_available						-0.227667	-0.0213333	-0.437333	0.206333	-0.209667	0.416
C02014E03	2058	2058	not available	no_annotation_available						0.605667	-0.0116667	0.121	-0.617333	-0.484667	-0.132667
C02014F10	2059	2059	orange1.1g027881m	Formamidase-like protein	AT4G37550	GO:0004328, formamidase activity; GO:0016811, hydrolase activity- acting on carbon-nitrogen (but not peptide) bonds- in linear amides;	GO:0008152, metabolism;		FmdA_AmdA,Acetamidase/Formamidase family,0	0.179333	0.422667	0.501	0.243333	0.321667	-0.0783333
C02014H02	2060	2060	orange1.1g018957m	ATP synthase beta chain, mitochondrial precursor		GO:0000166, nucleotide binding; GO:0005524, ATP binding; GO:0008553, hydrogen-exporting ATPase activity- phosphorylative mechanism; GO:0017111, nucleoside-triphosphatase activity; GO:0046933, hydrogen-transporting ATP synthase activity- rotational mechani	GO:0006754, ATP biosynthesis; GO:0015986, ATP synthesis coupled proton transport; GO:0015988, energy coupled proton transport- against electrochemical gradient;	GO:0005737, cytoplasm; GO:0005739, mitochondrion; GO:0016469, proton-transporting two-sector ATPase complex;	ATP-synt_ab_N,ATP synthase alpha/beta family, beta-ba,8.7e-23;ATP-synt_ab,ATP synthase alpha/beta family, nucleot,0;ATP-synt_ab_C,ATP synthase alpha/beta chain, C termin,0	-0.227667	-0.753667	-0.663	-0.526	-0.435333	-0.0906667
C02015B02	2061	2061	not available	no_annotation_available						0.365667	0.708333	0.00366667	0.342667	-0.362	0.704667
C02015B05	2062	2062	orange1.1g012735m	Glucuronosyl transferase-like protein		GO:0008194, UDP-glycosyltransferase activity; GO:0016757, transferase activity- transferring glycosyl groups;	GO:0008152, metabolism;	GO:0008372, cellular component unknown;		-1.06533	-	-0.774333	-	0.291	-
C02015C05	2063	2063	orange1.1g045896m	Arabidopsis thaliana genomic DNA, chromosome 3, P1 clone: MDC16	AT3G14010				Ataxin-2_N,Ataxin-2 N-terminal region,1.4e-13	-0.0436667	0.0166667	0.367333	0.0603333	0.411	-0.350667
C02015D02	2064	2064	orange1.1g007923m	Non-inducible immunity 1		GO:0005515, protein binding;	GO:0000004, biological process unknown;	GO:0008372, cellular component unknown;		0.508667	0.665	0.6185	0.156333	0.109833	0.0465
C02015D03	2065	2065	orange1.1g036160m	PPR986-12		GO:0005554, molecular function unknown;	GO:0000004, biological process unknown;	GO:0008372, cellular component unknown;	PPR,PPR repeat,1.6e-14;PPR,PPR repeat,1.6e-14	0.450333	0.400667	0.137333	-0.0496667	-0.313	0.263333
C02015D05	2066	2066	orange1.1g034030m	SIMILARITY to NADH dehydrogenase	AT4G16450	GO:0005554, molecular function unknown;	GO:0000004, biological process unknown;	GO:0005739, mitochondrion;		-0.338667	-1	-0.653333	-0.661333	-0.314667	-0.346667
C02015D07	2067	2067	orange1.1g042323m	Putative integral membrane protein	AT3G07080			GO:0012505, endomembrane system; GO:0016020, membrane;		-0.118333	-0.274	-0.0346667	-0.155667	0.0836667	-0.239333
C02015E07	2068	2068	orange1.1g029201m	Putative 40S ribosomal protein; contains C-terminal domain		GO:0003735, structural constituent of ribosome;	GO:0006412, protein biosynthesis;	GO:0005843, cytosolic small ribosomal subunit (sensu Eukaryota);	Ribosomal_S3_C,Ribosomal protein S3, C-terminal domai,1.2e-29	0.133333	0.266	0.234	0.132667	0.100667	0.032
C02015F01	2069	2069	orange1.1g024175m	Gb|AAD32907.1	AT5G65980	GO:0009672, auxin:hydrogen symporter activity;	GO:0009926, auxin polar transport;	GO:0012505, endomembrane system; GO:0016021, integral to membrane;	Auxin_eff,Auxin Efflux Carrier,0	-0.149667	0.172667	-0.0656667	0.322333	0.084	0.238333
C02015F04	2070	2070	orange1.1g000233m	Proteasome activator subunit 4-like		GO:0005554, molecular function unknown;		GO:0008372, cellular component unknown;	HEAT,HEAT repeat,5.9e-13;HEAT,HEAT repeat,5.9e-13;HEAT,HEAT repeat,5.9e-13	-0.2865	-0.7065	-0.607167	-0.42	-0.320667	-0.0993333
C02015F06	2071	2071	orange1.1g022986m	Cycloeucalenol cycloisomerase	AT5G50375					-0.074	-0.646	-0.236	-0.572	-0.162	-0.41
C02015G03	2072	2072	orange1.1g037407m	Emb|CAB10188.1	AT3G23760	GO:0005554, molecular function unknown;	GO:0000004, biological process unknown;	GO:0012505, endomembrane system;		0.241667	0.307667	0.308333	0.066	0.0666667	-0.000666667
C02015H04	2073	2073	orange1.1g028868m	Short chain alcohol dehydrogenase-like		GO:0016491, oxidoreductase activity;	GO:0008152, metabolism;		adh_short,short chain dehydrogenase,3.7e-26	-0.137667	-0.202	-0.3255	-0.0643333	-0.187833	0.1235
C02015H05	2074	2074	orange1.1g037958m	1-acyl-sn-glycerol-3-phosphate acyltransferase	AT3G57650	GO:0003841, 1-acylglycerol-3-phosphate O-acyltransferase activity;	GO:0008152, metabolism;			0.00233333	-0.253667	-0.134333	-0.256	-0.136667	-0.119333
C02015H12	2075	2075	orange1.1g047900m	Arabidopsis thaliana genomic DNA, chromosome 5, P1 clone:MXM12		GO:0005554, molecular function unknown;	GO:0000004, biological process unknown;	GO:0008372, cellular component unknown;		0.196667	-0.334	-0.550667	-0.530667	-0.747333	0.216667
C02016A08	2076	2076	orange1.1g009986m	Putative U4/U6.U5 tri-snRNP-associated 65 kDa protein		GO:0004197, cysteine-type endopeptidase activity; GO:0004221, ubiquitin thiolesterase activity;	GO:0006511, ubiquitin-dependent protein catabolism;			0.0906667	0.528	0.0493333	0.437333	-0.0413333	0.478667
C02016A11	2077	2077	not available	no_annotation_available						0.194667	0.239	0.345	0.0443333	0.150333	-0.106
C02016B04	2078	2078	orange1.1g008031m	Receptor-like kinase RHG1						-0.141333	-0.0466667	-0.218333	0.0946667	-0.077	0.171667
C02016B10	2079	2079	orange1.1g030870m	Thioredoxin M-type 3, chloroplast precursor	AT2G15570	GO:0005489, electron transporter activity; GO:0030508, thiol-disulfide exchange intermediate activity;	GO:0006118, electron transport;	GO:0009507, chloroplast;	Thioredoxin,Thioredoxin,7.8e-30	-0.0386667	0.0913333	0.032	0.13	0.0706667	0.0593333
C02016B12	2080	2080	orange1.1g000424m	transducin family protein / WD-40 repeat family protein, contains 3 WD-40 repeats (PF00400); some similarity to s-tomosyn isoform (GI:4689231)(Rattus norvegicus); contains non-consensus AT-AC splice sites at intron 18 |		GO:0000166, nucleotide binding;	GO:0000004, biological process unknown;	GO:0008372, cellular component unknown;		-0.586667	-0.156667	-0.0095	0.43	0.577167	-0.147167
C02016C12	2081	2081	orange1.1g020791m	Ubiquitin fusion-degradation protein-like	AT2G21270	GO:0005554, molecular function unknown;	GO:0006511, ubiquitin-dependent protein catabolism;		UFD1,Ubiquitin fusion degradation protein UFD1,0	-0.3	-0.699333	0.0686667	-0.399333	0.368667	-0.768
C02016D04	2082	2082	not available	no_annotation_available						-0.0333333	-0.231	-0.757	-0.197667	-0.723667	0.526
C02016D12	2083	2083	orange1.1g045429m	no_annotation_available						-0.379	-0.134333	-0.416333	0.244667	-0.0373333	0.282
C02016E03	2084	2084	orange1.1g015193m	Adenylosuccinate synthetase, chloroplast precursor		GO:0004019, adenylosuccinate synthase activity; GO:0005525, GTP binding;	GO:0006164, purine nucleotide biosynthesis; GO:0009152, purine ribonucleotide biosynthesis;	GO:0009507, chloroplast;	Adenylsucc_synt,Adenylosuccinate synthetase,0	0.197333	0.0208333	0.441	-0.1765	0.243667	-0.420167
C02016F10	2085	2085	orange1.1g024704m	Expressed protein	AT2G30530					-0.596667	-0.0525	0.0416667	0.544167	0.638333	-0.0941667
C02016F11	2086	2086	orange1.1g022359m	Putative purple acid phosphatase		GO:0004722, protein serine/threonine phosphatase activity; GO:0016787, hydrolase activity;	GO:0000004, biological process unknown;	GO:0012505, endomembrane system;	Metallophos,Calcineurin-like phosphoesterase,1.9e-21	-0.409	-0.522	-0.162	-0.113	0.247	-0.36
C02016G02	2087	2087	not available	no_annotation_available						-0.0431667	-0.1325	0.1125	-0.0893333	0.155667	-0.245
C02016G07	2088	2088	orange1.1g024853m	no_annotation_available					LysM,LysM domain,1.6e-14	0.036	0.0856667	-0.145333	0.0496667	-0.181333	0.231
C02016H07	2089	2089	not available	no_annotation_available						-0.58	-0.292667	-0.294333	0.287333	0.285667	0.00166667
C02016H11	2090	2090	orange1.1g024933m	At5g26880	AT5G26880	GO:0003723, RNA binding; GO:0008173, RNA methyltransferase activity;	GO:0006396, RNA processing;	GO:0005739, mitochondrion;	SpoU_methylase,SpoU rRNA Methylase family,1.99965e-42	-0.125333	0.194667	0.206333	0.32	0.331667	-0.0116667
C02017A06	2091	2091	orange1.1g036872m	NTA15 protein	AT1G66330	GO:0005554, molecular function unknown;	GO:0010149, senescence (sensu Magnoliophyta);	GO:0009507, chloroplast;		0.127667	0.280667	-0.203333	0.153	-0.331	0.484
C02017A08	2092	2092	orange1.1g027515m	Similarity to poly(A)-binding protein II	AT5G51120	GO:0003676, nucleic acid binding; GO:0003723, RNA binding;	GO:0000004, biological process unknown;	GO:0008372, cellular component unknown;	RRM_1,RNA recognition motif. (a.k.a. RRM, R,3e-21	0.0193333	0.0653333	0.389	0.046	0.369667	-0.323667
C02017A12	2093	2093	orange1.1g021314m	no_annotation_available						0.181667	0.150667	0.227	-0.031	0.0453333	-0.0763333
C02017B02	2094	2094	orange1.1g028133m	ATP synthase B' chain, chloroplast precursor	AT4G32260	GO:0016820, hydrolase activity- acting on acid anhydrides- catalyzing transmembrane movement of substances;	GO:0015986, ATP synthesis coupled proton transport;	GO:0009507, chloroplast; GO:0016469, proton-transporting two-sector ATPase complex;	ATP-synt_B,ATP synthase B/B' CF(0),1.1e-36	-0.0948333	0.0631667	0.0595	0.158	0.154333	0.00366667
C02017B09	2095	2095	orange1.1g007455m	Receptor-like protein kinase		GO:0004672, protein kinase activity; GO:0004674, protein serine/threonine kinase activity; GO:0004713, protein-tyrosine kinase activity; GO:0005515, protein binding; GO:0005524, ATP binding;	GO:0006468, protein amino acid phosphorylation;	GO:0012505, endomembrane system;	LRR_1,Leucine Rich Repeat,3.1e-13;LRR_1,Leucine Rich Repeat,3.1e-13;LRR_1,Leucine Rich Repeat,3.1e-13;LRR_1,Leucine Rich Repeat,3.1e-13;LRR_1,Leucine Rich Repeat,3.1e-13	0.1	0.315	0.466	0.215	0.366	-0.151
C02017B10	2096	2096	orange1.1g040593m	expressed protein	AT5G11270					-0.459333	-0.755	-0.793667	-0.295667	-0.334333	0.0386667
C02017C06	2097	2097	orange1.1g004132m	Beta-adaptin-like protein B		GO:0030276, clathrin binding;			Adaptin_N,Adaptin N terminal region,0;HEAT,HEAT repeat,6.7e-11;HEAT,HEAT repeat,6.7e-11;HEAT,HEAT repeat,6.7e-11	-0.165667	0.622	0.498333	0.787667	0.664	0.123667
C02017C09	2098	2098	orange1.1g033391m	At5g12240						-0.0536667	0.149	0.125	0.202667	0.178667	0.024
C02017C11	2099	2099	orange1.1g004310m	Protein At5g27550	AT5G27550	GO:0003777, microtubule motor activity; GO:0005524, ATP binding;	GO:0007018, microtubule-based movement;	GO:0005875, microtubule associated complex;	Kinesin,Kinesin motor domain,2.5e-35	-0.0643333	0.126333	0.0753333	0.190667	0.139667	0.051
C02017D01	2100	2100	orange1.1g040096m	MADS box protein 26	AT5G20240	GO:0003677, DNA binding; GO:0003700, transcription factor activity;	GO:0006355, regulation of transcription- DNA-dependent;		SRF-TF,SRF-type transcription factor (DNA-bindin,2.7e-29;K-box,K-box region,1.6e-28	-0.034	0.0243333	0.085	0.0583333	0.119	-0.0606667
C02017E03	2101	2101	orange1.1g045384m	Myb transcription factor JAMyb		GO:0003677, DNA binding; GO:0003700, transcription factor activity; GO:0016564, transcriptional repressor activity;	GO:0006355, regulation of transcription- DNA-dependent; GO:0009411, response to UV; GO:0009737, response to abscisic acid stimulus;	GO:0005634, nucleus;	Myb_DNA-binding,Myb-like DNA-binding domain,6.9e-18;Myb_DNA-binding,Myb-like DNA-binding domain,6.9e-18	-0.0756667	-0.31	0.036	-0.234333	0.111667	-0.346
C02017E06	2102	2102	orange1.1g004466m	Myb/SANT domain protein	AT2G36960	GO:0003677, DNA binding; GO:0003700, transcription factor activity;	GO:0000004, biological process unknown;	GO:0005634, nucleus;		-0.00433333	0.2395	0.0186667	0.243833	0.023	0.220833
C02017E09	2103	2103	orange1.1g007819m	Pyrophosphate-dependent phosphofructokinase alpha subunit	AT1G20950,AT1G76550	GO:0003872, 6-phosphofructokinase activity;	GO:0006096, glycolysis;	GO:0005945, 6-phosphofructokinase complex;		-0.0136667	0.221667	0.23	0.235333	0.243667	-0.00833333
C02017F06	2104	2104	orange1.1g040106m	no_annotation_available						0.0433333	0.419	0.426667	0.375667	0.383333	-0.00766667
C02017F11	2105	2105	orange1.1g031943m	no_annotation_available						-0.0316667	0.0853333	0.0556667	0.117	0.0873333	0.0296667
C02017G03	2106	2106	orange1.1g023783m	T6A9.10 protein	AT1G02410	GO:0005507, copper ion binding;	GO:0000004, biological process unknown;	GO:0005739, mitochondrion;		-0.0716667	0.11	0.117333	0.181667	0.189	-0.00733333
C02017G05	2107	2107	orange1.1g000019m	UPI0000162BA0; inositol or phosphatidylinositol kinase/ phosphotransferase, alcohol group as acceptor		GO:0004428, inositol or phosphatidylinositol kinase activity; GO:0016773, phosphotransferase activity- alcohol group as acceptor;				0.151	0.165667	0.348667	0.0146667	0.197667	-0.183
C02017G11	2108	2108	orange1.1g021454m	At2g36290		GO:0003824, catalytic activity; GO:0016787, hydrolase activity;	GO:0000004, biological process unknown;	GO:0008372, cellular component unknown;		-0.434333	-0.438	-0.133333	-0.00366667	0.301	-0.304667
C02018B03	2109	2109	orange1.1g035983m	complex 1 family protein / LVR family protein, contains Pfam PF05347: Complex 1 protein (LYR family)	AT3G62810	GO:0003824, catalytic activity; GO:0016651, oxidoreductase activity- acting on NADH or NADPH;	GO:0006118, electron transport;	GO:0005739, mitochondrion; GO:0005743, mitochondrial inner membrane;	Complex1_LYR,Complex 1 protein (LYR family),8.8e-15	-0.100667	-0.154667	-0.223	-0.054	-0.122333	0.0683333
C02018B06	2110	2110	orange1.1g022945m	Polycomb group protein VERNALIZATION 2	AT4G16845	GO:0003700, transcription factor activity;				0.071	-0.0231667	-0.0995	-0.0941667	-0.1705	0.0763333
C02018C09	2111	2111	orange1.1g008345m	no_annotation_available						-0.118333	-0.165333	-0.693667	-0.047	-0.575333	0.528333
C02018D11	2112	2112	orange1.1g000789m	Multidrug resistance p-glycoprotein		GO:0042626, ATPase activity- coupled to transmembrane movement of substances;	GO:0006810, transport;	GO:0016021, integral to membrane;		0.0486667	0.120667	0.00533333	0.072	-0.0433333	0.115333
C02018E01	2113	2113	orange1.1g004587m	OSJNBb0034G17.7 protein	AT2G44950	GO:0004842, ubiquitin-protein ligase activity; GO:0005515, protein binding; GO:0008270, zinc ion binding;	GO:0016567, protein ubiquitination;	GO:0005739, mitochondrion;		-0.0353333	1.44533	0.740667	1.48067	0.776	0.704667
C02018E07	2114	2114	orange1.1g019411m	S-adenosylmethionine decarboxylase	AT3G25570	GO:0004014, adenosylmethionine decarboxylase activity;	GO:0006597, spermine biosynthesis; GO:0008295, spermidine biosynthesis;	GO:0008372, cellular component unknown;	AdoMetDC_leader,S-adenosyl-l-methionine decarboxylase,1.1e-31;SAM_decarbox,Adenosylmethionine decarboxylase,0	0.2055	0.8285	0.407	0.623	0.2015	0.4215
C02018F05	2115	2115	not available	no_annotation_available						-0.337	-0.717667	-0.557667	-0.380667	-0.220667	-0.16
C02018F07	2116	2116	orange1.1g023485m	Phloem-specific lectin-like protein		GO:0005554, molecular function unknown;	GO:0000004, biological process unknown;	GO:0008372, cellular component unknown;		0.0773333	0.146333	0.158333	0.069	0.081	-0.012
C02018G03	2117	2117	orange1.1g033702m	60s acidic ribosomal protein	AT2G27710,AT2G27720				Ribosomal_60s,60s Acidic ribosomal protein,6.8e-34	0.181667	0.266	0.130667	0.0843333	-0.051	0.135333
C02018G04	2118	2118	orange1.1g031639m	Arabidopsis thaliana genomic DNA, chromosome 5, P1 clone:MJC20	AT5G41960	GO:0005554, molecular function unknown;	GO:0000004, biological process unknown;	GO:0009507, chloroplast;		-0.384667	-0.326333	-0.468667	0.0583333	-0.084	0.142333
C02018H08	2119	2119	not available	no_annotation_available						-0.214	0.027	-0.0586667	0.241	0.155333	0.0856667
C02019A07	2120	2120	orange1.1g008832m	At2g24100/F27D4.1		GO:0005554, molecular function unknown;				0.0466667	0.401667	0.49	0.355	0.443333	-0.0883333
C02019C04	2121	2121	not available	Unknow protein						-0.350667	-0.777	-0.266333	-0.426333	0.0843333	-0.510667
C02019C07	2122	2122	orange1.1g037282m	Ribosomal protein S29	AT3G43980,AT3G44010,AT4G33865	GO:0003735, structural constituent of ribosome;	GO:0006412, protein biosynthesis;	GO:0005622, intracellular; GO:0005739, mitochondrion; GO:0005840, ribosome;		-0.232	0.013	0.01	0.245	0.242	0.003
C02019C08	2123	2123	orange1.1g012934m	Probable 26S proteasome non-ATPase regulatory subunit 3	AT1G20200	GO:0005554, molecular function unknown;	GO:0006511, ubiquitin-dependent protein catabolism; GO:0030163, protein catabolism;	GO:0008541, proteasome regulatory particle- lid subcomplex (sensu Eukaryota);		0.0263333	0.241	-0.0666667	0.214667	-0.093	0.307667
C02019D12	2124	2124	orange1.1g010633m	no_annotation_available						0.213167	0.207167	0.0848333	-0.006	-0.128333	0.122333
C02019F05	2125	2125	orange1.1g024075m	Expressed protein						0.391	0.213	0.219333	-0.178	-0.171667	-0.00633333
C02019F09	2126	2126	orange1.1g048806m	Emb|CAB43660.1	AT3G29170	GO:0005554, molecular function unknown;	GO:0000004, biological process unknown;	GO:0008372, cellular component unknown;		-0.211667	1.19867	0.850667	1.41033	1.06233	0.348
C02019G11	2127	2127	orange1.1g027419m	Miraculin-like protein 2						-	-0.528	0.098	+	+	-0.626
C02019H07	2128	2128	orange1.1g028097m	Chloroplast lumen common protein family		GO:0005554, molecular function unknown;	GO:0000004, biological process unknown;	GO:0009706, chloroplast inner membrane;		-0.441333	-0.213	-0.348	0.228333	0.0933333	0.135
C02019H10	2129	2129	not available	no_annotation_available						0.131	0.0503333	0.027	-0.0806667	-0.104	0.0233333
C02020A02	2130	2130	orange1.1g038636m	Putative leucine-rich repeat disease resistance protein	AT3G59510	GO:0005515, protein binding;	GO:0007165, signal transduction;	GO:0012505, endomembrane system;	LRR_1,Leucine Rich Repeat,6.5e-19;LRR_1,Leucine Rich Repeat,6.5e-19;LRR_1,Leucine Rich Repeat,6.5e-19;LRR_1,Leucine Rich Repeat,6.5e-19;LRR_1,Leucine Rich Repeat,6.5e-19	-	0.342167	-0.058	+	+	0.400167
C02020A09	2131	2131	orange1.1g013311m	Probable eukaryotic translation initiation factor 5-2		GO:0003743, translation initiation factor activity;	GO:0006413, translational initiation; GO:0006446, regulation of translational initiation;	GO:0005634, nucleus; GO:0005737, cytoplasm;	W2,eIF4-gamma/eIF5/eIF2-epsilon,4.2e-27	0.177	0.203667	0.018	0.0266667	-0.159	0.185667
C02020B12	2132	2132	orange1.1g035432m	Putative ribosomal protein L29	AT3G06680,AT3G06700				Ribosomal_L29e,Ribosomal L29e protein family,2.8e-18	-0.178333	-0.411	-0.349	-0.232667	-0.170667	-0.062
C02020C02	2133	2133	orange1.1g024867m	BRI1-KD interacting protein 130						0.135667	0.109667	0.0305	-0.026	-0.105167	0.0791667
C02020C05	2134	2134	orange1.1g030409m	Cytoplasmic membrane protein	AT1G33490	GO:0005554, molecular function unknown;		GO:0005739, mitochondrion;		-	-0.392	-0.5165	+	+	0.1245
C02020C07	2135	2135	orange1.1g040481m	Nt-Rab11e protein	AT2G43130	GO:0005525, GTP binding;			Ras,Ras family,0	0.124333	-0.363333	-0.199	-0.487667	-0.323333	-0.164333
C02020E01	2136	2136	orange1.1g006554m	no_annotation_available						0.0936667	0.121667	0.141667	0.028	0.048	-0.02
C02020F04	2137	2137	orange1.1g039233m	Kinase binding protein-like		GO:0008168, methyltransferase activity; GO:0008276, protein methyltransferase activity;		GO:0005737, cytoplasm;		0.155667	-0.0863333	0.245333	-0.242	0.0896667	-0.331667
C02020G09	2138	2138	orange1.1g017609m	Similarity to senescence-associated protein	AT3G21600	GO:0005554, molecular function unknown;	GO:0000004, biological process unknown;	GO:0005739, mitochondrion;	Senescence,Senescence-associated protein,0	-	0.386667	-	+		+
C02021A11	2139	2139	orange1.1g043515m	Putative peptidyl-prolyl cis-trans isomerase	AT1G26550	GO:0016853, isomerase activity;	GO:0000004, biological process unknown;	GO:0008372, cellular component unknown;	Rotamase,PPIC-type PPIASE domain,2.7e-21	0.094	0.172	0.4	0.078	0.306	-0.228
C02021B05	2140	2140	orange1.1g013235m	Alanine--glyoxylate aminotransferase 2 homolog 3, mitochondrial precursor	AT3G08860	GO:0008453, alanine-glyoxylate transaminase activity; GO:0008483, transaminase activity; GO:0030170, pyridoxal phosphate binding;		GO:0005739, mitochondrion;	Aminotran_3,Aminotransferase class-III,1.2e-19	-1.29067	-1.3695	-0.699333	-0.0788333	0.591333	-0.670167
C02021E04	2141	2141	orange1.1g033412m	60S ribosomal protein L34		GO:0003735, structural constituent of ribosome;	GO:0006412, protein biosynthesis; GO:0007046, ribosome biogenesis;	GO:0005622, intracellular; GO:0005739, mitochondrion; GO:0005840, ribosome;	Ribosomal_L34e,Ribosomal protein L34e,1.7e-39	0.076	-0.0566667	0.0603333	-0.132667	-0.0156667	-0.117
C02021E05	2142	2142	orange1.1g019416m	Potato resistance-like protein I2GA-SH194-2						-0.3545	0.099	0.1965	0.4535	0.551	-0.0975
C02021E11	2143	2143	orange1.1g010775m	Glycosyltransferase NTGT5b		GO:0003700, transcription factor activity; GO:0016757, transferase activity- transferring glycosyl groups;	GO:0008152, metabolism;	GO:0008372, cellular component unknown;		0.019	-0.363833	-0.282	-0.382833	-0.301	-0.0818333
C02021H02	2144	2144	not available	no_annotation_available						-0.078	-0.0396667	0.0283333	0.0383333	0.106333	-0.068
C02021H06	2145	2145	orange1.1g042839m	no_annotation_available						0.114667	0.198667	0.120333	0.084	0.00566667	0.0783333
C20006E12	2150	2150	orange1.1g012679m	WD-repeat protein-like protein	AT4G33260,AT4G33270	GO:0004871, signal transducer activity;	GO:0007165, signal transduction;	GO:0005834, heterotrimeric G-protein complex;	WD40,WD domain, G-beta repeat,1.5e-30;WD40,WD domain, G-beta repeat,1.5e-30;WD40,WD domain, G-beta repeat,1.5e-30;WD40,WD domain, G-beta repeat,1.5e-30	-0.015	0.196667	0.172333	0.211667	0.187333	0.0243333
C03005H05	2163	2163	orange1.1g035808m	Arachidonic acid-induced DEA1	AT2G45180,AT4G12510,AT4G12520				Tryp_alpha_amyl,Protease inhibitor/seed storage/LTP f,1.9e-28	-0.065	-0.043	0.337333	0.022	0.402333	-0.380333
C08013C04	2176	2176	orange1.1g028425m	60S ribosomal protein L19-1		GO:0003735, structural constituent of ribosome;	GO:0006412, protein biosynthesis; GO:0007046, ribosome biogenesis;	GO:0005622, intracellular; GO:0005739, mitochondrion; GO:0005840, ribosome;		0.0716667	0.259333	0.195333	0.187667	0.123667	0.064
C08010B09	2179	2179	orange1.1g033412m	60S ribosomal protein L34		GO:0003735, structural constituent of ribosome;	GO:0006412, protein biosynthesis; GO:0007046, ribosome biogenesis;	GO:0005622, intracellular; GO:0005739, mitochondrion; GO:0005840, ribosome;	Ribosomal_L34e,Ribosomal protein L34e,1.3e-29	0.0436667	0.115333	0.170333	0.0716667	0.126667	-0.055
C20009D12	2185	2185	orange1.1g006722m	Arabidopsis thaliana gl1 homolog	AT1G02205		GO:0042335, cuticle biosynthesis;		Sterol_desat,Sterol desaturase,0	-0.003	-0.373667	-0.311	-0.370667	-0.308	-0.0626667
C20006B06	2188	2188	orange1.1g019362m	Putative beta-1,3-glucanase	AT2G16230	GO:0004553, hydrolase activity- hydrolyzing O-glycosyl compounds;	GO:0005975, carbohydrate metabolism;	GO:0012505, endomembrane system;	Glyco_hydro_17,Glycosyl hydrolases family 17,0;X8,X8 domain,0	1.80633	0.846333	-0.0806667	-0.96	-1.887	0.927
C07008A01	2189	2189	orange1.1g022306m	Myosin heavy chain-like protein						-0.275	-0.575667	-0.188667	-0.300667	0.0863333	-0.387
C03001A04	2194	2194	orange1.1g012262m	Putative beta-1,3-glucanase	AT2G16230	GO:0004553, hydrolase activity- hydrolyzing O-glycosyl compounds;	GO:0005975, carbohydrate metabolism;	GO:0012505, endomembrane system;	Glyco_hydro_17,Glycosyl hydrolases family 17,0;X8,X8 domain,0	1.89367	1.40533	-0.456333	-0.488333	-2.35	1.86167
C03001B03	2195	2195	orange1.1g011657m	At5g17010		GO:0005351, sugar porter activity; GO:0015144, carbohydrate transporter activity;	GO:0006810, transport; GO:0008643, carbohydrate transport;	GO:0016020, membrane; GO:0016021, integral to membrane;		-0.111667	0.140667	0.385	0.252333	0.496667	-0.244333
C03001B05	2196	2196	orange1.1g027287m	Expressed protein		GO:0005554, molecular function unknown;	GO:0000004, biological process unknown;	GO:0008372, cellular component unknown;	Lysine_decarbox,Possible lysine decarboxylase,0	0.434333	-0.837333	-0.740333	-1.27167	-1.17467	-0.097
C03001B06	2197	2197	orange1.1g047751m	Putative potassium/proton antiporter						0.164	-0.195333	-0.147333	-0.359333	-0.311333	-0.048
C03001B07	2198	2198	orange1.1g040614m	Transcripteion factor	AT5G56780	GO:0005554, molecular function unknown;	GO:0000004, biological process unknown;	GO:0008372, cellular component unknown;		0.647333	-0.241667	-0.677667	-0.889	-1.325	0.436
C03001C09	2199	2199	orange1.1g035612m	Tonoplast dicarboxylate transporter		GO:0015140, malate transporter activity; GO:0017153, sodium:dicarboxylate symporter activity;	GO:0006814, sodium ion transport; GO:0006835, dicarboxylic acid transport; GO:0015743, malate transport; GO:0051453, regulation of cellular pH;	GO:0005773, vacuole;	Na_sulph_symp,Sodium:sulfate symporter transmembran,2.1e-12	-0.441667	-0.0983333	0.468333	0.343333	0.91	-0.566667
C03001E06	2200	2200	orange1.1g025288m	Protein phosphatase 2C		GO:0003824, catalytic activity; GO:0015071, protein phosphatase type 2C activity;		GO:0008372, cellular component unknown;	PP2C,Protein phosphatase 2C,0	-0.128667	-0.147	-0.247667	-0.0183333	-0.119	0.100667
C03001G08	2201	2201	orange1.1g016017m	F7H2.8 protein	AT1G15740	GO:0005515, protein binding;		GO:0008372, cellular component unknown;	LRR_1,Leucine Rich Repeat,6.1e-19;LRR_1,Leucine Rich Repeat,6.1e-19;LRR_1,Leucine Rich Repeat,6.1e-19;LRR_1,Leucine Rich Repeat,6.1e-19;LRR_1,Leucine Rich Repeat,6.1e-19;LRR_1,Leucine Rich Repeat,6.1e-19;LRR_1,Leucine Rich Repeat,6.1e-19;LRR_1,Leucine Ric	-0.032	0.624667	1.06667	0.656667	1.09867	-0.442
C03002B01	2202	2202	orange1.1g003059m	Putative receptor-like protein kinase		GO:0004672, protein kinase activity; GO:0004674, protein serine/threonine kinase activity; GO:0004713, protein-tyrosine kinase activity; GO:0005524, ATP binding; GO:0005529, sugar binding; GO:0016301, kinase activity; GO:0030246, carbohydrate binding;	GO:0006468, protein amino acid phosphorylation;	GO:0012505, endomembrane system;		0.381	0.420333	0.356667	0.0393333	-0.0243333	0.0636667
C03002C03	2203	2203	orange1.1g022404m	Arabidopsis thaliana genomic DNA, chromosome 3, P1 clone: MSJ11		GO:0003677, DNA binding;	GO:0000004, biological process unknown;	GO:0008372, cellular component unknown;	MBD,Methyl-CpG binding domain,5.7e-13	-0.376667	0.745333	-0.187667	1.122	0.189	0.933
C03002C12	2204	2204	orange1.1g025530m	no_annotation_available						0.104	0.089	0.001	-0.015	-0.103	0.088
C03002D05	2205	2205	orange1.1g048474m	Arabidopsis thaliana genomic DNA, chromosome 5, TAC clone:K5J14			GO:0006464, protein modification; GO:0006512, ubiquitin cycle;			-0.1675	-0.0856667	-0.222333	0.0818333	-0.0548333	0.136667
C03002D10	2206	2206	orange1.1g036542m	no_annotation_available						+	+	+	-0.0803333	-0.0766667	-0.00366667
C03002E04	2207	2207	orange1.1g004451m	Nudix hydrolase 3						0.0355	0.0361667	0.303833	0.000666667	0.268333	-0.267667
C03002E11	2208	2208	orange1.1g013167m	T7M13.10 protein	AT5G05140		GO:0006350, transcription; GO:0006952, defense response;	GO:0005739, mitochondrion;		-0.151	0.244	0.0276667	0.395	0.178667	0.216333
C03002F04	2209	2209	orange1.1g027287m	Expressed protein		GO:0005554, molecular function unknown;	GO:0000004, biological process unknown;	GO:0008372, cellular component unknown;	Lysine_decarbox,Possible lysine decarboxylase,0	0.522	-0.389	-0.547	-0.911	-1.069	0.158
C03002F11	2210	2210	orange1.1g029852m	no_annotation_available						0.202333	0.585667	0.225	0.383333	0.0226667	0.360667
C03002G08	2211	2211	orange1.1g025375m	no_annotation_available						0.260667	-0.137333	-0.137	-0.398	-0.397667	-0.000333333
C03002H05	2212	2212	orange1.1g019028m	CONSTANS-like protein 2	AT5G24930	GO:0003700, transcription factor activity; GO:0008270, zinc ion binding;	GO:0045449, regulation of transcription;	GO:0005622, intracellular; GO:0009507, chloroplast;	zf-B_box,B-box zinc finger,1.8e-34;zf-B_box,B-box zinc finger,1.8e-34;CCT,CCT motif,1e-20	-0.064	0.192667	0.255667	0.256667	0.319667	-0.063
C03002H06	2213	2213	orange1.1g015357m	Protein At3g63300	AT3G63300	GO:0005554, molecular function unknown;	GO:0000004, biological process unknown;	GO:0009507, chloroplast;	DUF828,Plant protein of unknown function (DU,0	0.1475	0.260167	0.2795	0.112667	0.132	-0.0193333
C03003A03	2214	2214	orange1.1g011406m	F10B6.11						-0.188667	-0.0746667	0.471333	0.114	0.66	-0.546
C03003A09	2215	2215	orange1.1g044104m	2-oxo acid dehydrogenase, lipoyl-binding site	AT2G35120	GO:0004375, glycine dehydrogenase (decarboxylating) activity;	GO:0006546, glycine catabolism;	GO:0005739, mitochondrion; GO:0005960, glycine cleavage complex;	GCV_H,Glycine cleavage H-protein,0	-0.166167	0.0595	-0.487833	0.225667	-0.321667	0.547333
C03003C12	2216	2216	orange1.1g013161m	Tubulin beta-1 chain		GO:0003924, GTPase activity; GO:0005198, structural molecule activity; GO:0005525, GTP binding;			Tubulin,Tubulin/FtsZ family, GTPase domain,0;Tubulin_C,Tubulin/FtsZ family, C-terminal domai,0	0.195333	-0.0356667	-0.256333	-0.231	-0.451667	0.220667
C03003E05	2217	2217	orange1.1g002647m	Protein kinase CDG1-like	AT5G56890	GO:0004672, protein kinase activity; GO:0004674, protein serine/threonine kinase activity; GO:0004713, protein-tyrosine kinase activity; GO:0005524, ATP binding; GO:0016301, kinase activity;	GO:0006468, protein amino acid phosphorylation;	GO:0012505, endomembrane system;	Pkinase,Protein kinase domain,2.29953e-42;Pkinase_Tyr,Protein tyrosine kinase,2.1e-32	0.148	0.362333	0.181667	0.214333	0.0336667	0.180667
C03003F02	2218	2218	orange1.1g020615m	Peroxidase precursor		GO:0004601, peroxidase activity;	GO:0006979, response to oxidative stress;	GO:0012505, endomembrane system;	peroxidase,Peroxidase,0	0.163667	0.541	0.211667	0.377333	0.048	0.329333
C03003F07	2219	2219	orange1.1g008172m	Putative pyruvate kinase		GO:0004743, pyruvate kinase activity;	GO:0006096, glycolysis;	GO:0009507, chloroplast;	PK,Pyruvate kinase, barrel domain,7.9e-13	-0.451333	-0.182667	0.145333	0.268667	0.596667	-0.328
C03003G09	2220	2220	orange1.1g020545m	Globulin-like protein		GO:0045735, nutrient reservoir activity;	GO:0000004, biological process unknown;	GO:0008372, cellular component unknown;	Cupin_1,Cupin,4.1e-14	0.01	0.384	0.776667	0.374	0.766667	-0.392667
C03003G12	2221	2221	orange1.1g000656m	Putative eukaryotic translation initiation factor 4G	AT3G60240	GO:0003723, RNA binding;	GO:0006412, protein biosynthesis;	GO:0005739, mitochondrion;		0.0193333	-	-0.474333	-	-0.493667	-
C03003H02	2222	2222	orange1.1g020350m	Predicted protein	AT2G17975	GO:0005488, binding;		GO:0008372, cellular component unknown;		0.274	0.767	0.028	0.493	-0.246	0.739
C03003H04	2223	2223	orange1.1g047555m	Heat shock protein 70		GO:0005524, ATP binding;	GO:0006457, protein folding;	GO:0009532, plastid stroma;	HSP70,Hsp70 protein,0	-0.067	-0.862333	-0.395667	-0.795333	-0.328667	-0.466667
C03004A01	2224	2224	orange1.1g033353m	Putative acidic ribosomal protein	AT4G25890,AT5G57290				Ribosomal_60s,60s Acidic ribosomal protein,4.4e-11	-0.279167	-0.709833	-1.30483	-0.430667	-1.02567	0.595
C03004A02	2225	2225	orange1.1g022395m	no_annotation_available						+	+	+	-0.185333	-0.796667	0.611333
C03004A05	2226	2226	orange1.1g007559m	SAC domain protein 3	AT3G43220	GO:0004439, phosphoinositide 5-phosphatase activity;	GO:0000004, biological process unknown;	GO:0008372, cellular component unknown;	Syja_N,SacI homology domain,0	0.139	-0.507667	0.115	-0.646667	-0.024	-0.622667
C03004A07	2227	2227	orange1.1g036388m	Putative tropinone reductase	AT2G29350,AT2G29360	GO:0016491, oxidoreductase activity;	GO:0008152, metabolism;		adh_short,short chain dehydrogenase,2e-23	-0.268333	0.665	-0.280667	0.933333	-0.0123333	0.945667
C03004B08	2228	2228	orange1.1g024492m	Transcription factor Myb1		GO:0003677, DNA binding; GO:0003700, transcription factor activity; GO:0016564, transcriptional repressor activity;	GO:0006355, regulation of transcription- DNA-dependent; GO:0009411, response to UV;	GO:0005634, nucleus;	Myb_DNA-binding,Myb-like DNA-binding domain,6.3e-12	-0.108833	0.788333	0.298	0.897167	0.406833	0.490333
C03004D02	2229	2229	orange1.1g000303m	no_annotation_available						0.434667	-0.446667	-1.10867	-0.881333	-1.54333	0.662
C03004D08	2230	2230	orange1.1g024762m	Transcription factor DP1	AT5G03415		GO:0006355, regulation of transcription- DNA-dependent;		E2F_TDP,E2F/DP family winged-helix DNA-bindin,2.10055e-42	0.0551667	0.402	0.196333	0.346833	0.141167	0.205667
C03004D10	2231	2231	orange1.1g046801m	Salt tolerance protein 5	AT5G53400			GO:0008372, cellular component unknown;	Nuclear_move,Nuclear movement protein,0	-0.0893333	-0.611	-0.433667	-0.521667	-0.344333	-0.177333
C03004D11	2232	2232	orange1.1g036039m	BZIP transcription factor						0.037	0.357333	0.222333	0.320333	0.185333	0.135
C03004E07	2233	2233	orange1.1g014426m	Mannan endo-1,4-beta-mannosidase	AT5G66460	GO:0004553, hydrolase activity- hydrolyzing O-glycosyl compounds;	GO:0005975, carbohydrate metabolism;	GO:0012505, endomembrane system;		0.725333	-0.451333	-0.929333	-1.17667	-1.65467	0.478
C03004E10	2234	2234	orange1.1g022498m	Protein At3g61060		GO:0005554, molecular function unknown;
C03004F02	2235	2235	orange1.1g029443m	Sterol delta-7 reductase	AT1G50430	GO:0009918, sterol delta7 reductase activity;	GO:0016126, sterol biosynthesis;	GO:0030176, integral to endoplasmic reticulum membrane;		-0.183	-0.00533333	-0.312	0.177667	-0.129	0.306667
C03004F03	2236	2236	orange1.1g017500m	2-oxoglutarate-dependent dioxygenase		GO:0016757, transferase activity- transferring glycosyl groups;				-0.353	0.233	0.988	0.586	1.341	-0.755
C03004F07	2237	2237	not available	no_annotation_available						0.104667	0.272	0.229333	0.167333	0.124667	0.0426667
C03004H02	2238	2238	orange1.1g003330m	Probable disease resistance protein At4g33300		GO:0005524, ATP binding;	GO:0006915, apoptosis; GO:0006952, defense response; GO:0042829, defense response to pathogen;		NB-ARC,NB-ARC domain,3.3e-31	-0.112	0.086	-0.0973333	0.198	0.0146667	0.183333
C03005A07	2239	2239		no_annotation_available						0.253	-0.144333	0.00466667	-0.397333	-0.248333	-0.149
C03005B02	2240	2240	orange1.1g041198m	DNA-binding protein-like	AT3G28857,AT5G39860					-0.268333	0.168	0.119333	0.436333	0.387667	0.0486667
C03005C03	2241	2241	orange1.1g028740m	Gb|AAF04880.1	AT3G26510		GO:0000004, biological process unknown;		PB1,PB1 domain,3.4e-27	0.557667	0.510333	0.488333	-0.0473333	-0.0693333	0.022
C03005C12	2242	2242	orange1.1g039030m	Allene oxide synthase		GO:0004497, monooxygenase activity; GO:0005506, iron ion binding; GO:0016836, hydro-lyase activity; GO:0019825, oxygen binding; GO:0020037, heme binding;	GO:0006118, electron transport; GO:0009611, response to wounding; GO:0009695, jasmonic acid biosynthesis; GO:0009753, response to jasmonic acid stimulus; GO:0019373, epoxygenase P450 pathway;	GO:0005739, mitochondrion; GO:0008372, cellular component unknown; GO:0009507, chloroplast;		0.106333	0.557667	0.0446667	0.451333	-0.0616667	0.513
C03005D01	2243	2243		no_annotation_available						-1.38033	-1.587	-0.752333	-0.206667	0.628	-0.834667
C03005D06	2244	2244	orange1.1g032807m	NFkB activating protein-like	AT1G05785	GO:0005554, molecular function unknown;	GO:0016192, vesicle-mediated transport;	GO:0008372, cellular component unknown;	Got1,Got1-like family,9e-38	-0.2415	-0.2275	0.0201667	0.014	0.261667	-0.247667
C03005E02	2245	2245	orange1.1g042151m	no_annotation_available						0.137333	-0.0266667	-	-0.164	-	+
C03005E11	2246	2246	orange1.1g048530m	Dessication-related protein, putative		GO:0005554, molecular function unknown;	GO:0000004, biological process unknown;	GO:0012505, endomembrane system;		0.098	0.138667	0.142667	0.0406667	0.0446667	-0.004
C03005F05	2247	2247	not available	no_annotation_available						-0.200833	-0.104333	0.174	0.0965	0.374833	-0.278333
C03005G09	2248	2248	orange1.1g017437m	Expressed protein	AT1G68080	GO:0016706, oxidoreductase activity- acting on paired donors- with incorporation or reduction of molecular oxygen- 2-oxoglutarate as one donor- and incorporation of one atom each of oxygen into both donors;	GO:0019538, protein metabolism;			0.239333	0.499	0.128333	0.259667	-0.111	0.370667
C03005H04	2249	2249	orange1.1g028167m	Protein At2g42500		GO:0000158, protein phosphatase type 2A activity;		GO:0005634, nucleus; GO:0005730, nucleolus; GO:0005737, cytoplasm;		0.188167	0.113	-	-0.0751667	-	+
C03006C03	2250	2250	orange1.1g015474m	Acetyl-CoA C-acyltransferase		GO:0003988, acetyl-CoA C-acyltransferase activity;		GO:0005739, mitochondrion;	Thiolase_N,Thiolase, N-terminal domain,0	0.166333	1.01883	0.732	0.8525	0.565667	0.286833
C03006E03	2251	2251		no_annotation_available						-0.116	0.00883333	-0.0243333	0.124833	0.0916667	0.0331667
C03006F09	2252	2252	orange1.1g034494m	At5g02580	AT5G02580					0.0903333	-0.65	-0.348667	-0.740333	-0.439	-0.301333
C03006G11	2253	2253	orange1.1g032086m	High mobility group protein	AT2G17560	GO:0003700, transcription factor activity;			HMG_box,HMG (high mobility group) box,1.5e-31	0.096	0.330667	0.103667	0.234667	0.00766667	0.227
C03006H05	2254	2254	orange1.1g007434m	Ethylene receptor		GO:0000156, two-component response regulator activity;	GO:0009871, jasmonic acid and ethylene-dependent systemic resistance- ethylene mediated signaling pathway; GO:0010105, negative regulation of ethylene mediated signaling pathway; GO:0010182, sugar mediated signaling;	GO:0005789, endoplasmic reticulum membrane;	Response_reg,Response regulator receiver domain,2e-15	0.0873333	0.200333	0.0113333	0.113	-0.076	0.189
C20005G04	2257	2257	orange1.1g017621m	no_annotation_available						-0.201333	0.409667	0.286667	0.611	0.488	0.123
C08006G04	2258	2258	orange1.1g036744m	Light induced protein like	AT4G22310	GO:0005554, molecular function unknown;	GO:0000004, biological process unknown;	GO:0005739, mitochondrion;	UPF0041,Uncharacterised protein family (UPF0041),2.8e-34	0.202333	-0.610333	-0.436333	-0.812667	-0.638667	-0.174
C07001G03	2260	2260	orange1.1g030829m	no_annotation_available						0.345333	0.0876667	-0.086	-0.257667	-0.431333	0.173667
C20005B07	2266	2266	orange1.1g044405m	At4g32285						0.654333	0.773667	0.0973333	0.119333	-0.557	0.676333
C04004F03	2269	2269	orange1.1g013917m	Gb|AAF01562.1				GO:0009507, chloroplast;	Copine,Copine,1.1e-11	-0.173667	0.232	0.407667	0.405667	0.581333	-0.175667
C20007B10	2275	2275	orange1.1g014747m	At4g16144	AT1G48790	GO:0005554, molecular function unknown;	GO:0006511, ubiquitin-dependent protein catabolism;	GO:0008372, cellular component unknown;		-0.232333	-0.494333	-0.452667	-0.262	-0.220333	-0.0416667
C20008F01	2280	2280	not available	NADH-ubiquinone oxidoreductase chain 5						-0.165	-0.595333	-0.433	-0.430333	-0.268	-0.162333
C07002B11	2284	2284	not available	no_annotation_available						0.114333	-0.00766667	-0.200333	-0.122	-0.314667	0.192667
C20009G11	2285	2285	not available	no_annotation_available						-0.693667	-1.39567	-0.753	-0.702	-0.0593333	-0.642667
C04002A09	2290	2290	orange1.1g031107m	Cytochrome c oxidase family protein-like	AT1G80230,AT3G15640	GO:0004129, cytochrome-c oxidase activity;	GO:0006118, electron transport;	GO:0005739, mitochondrion; GO:0005740, mitochondrial envelope;	COX5B,Cytochrome c oxidase subunit Vb,2.1e-18	0.188333	-0.365333	-0.222333	-0.553667	-0.410667	-0.143
C04002C02	2291	2291	orange1.1g032228m	At2g04520/T1O3.7		GO:0003723, RNA binding; GO:0003743, translation initiation factor activity;	GO:0006413, translational initiation;	GO:0008372, cellular component unknown;	eIF-1a,Eukaryotic initiation factor 1A,0	-0.857667	-0.273667	0.217667	0.584	1.07533	-0.491333
C04002D05	2292	2292	orange1.1g041667m	SCARECROW transcriptional regulator-like	AT5G52510	GO:0003700, transcription factor activity;	GO:0045449, regulation of transcription;	GO:0005634, nucleus; GO:0005737, cytoplasm;	GRAS,GRAS family transcription factor,8.7e-28	-0.143	0.715333	0.626	0.858333	0.769	0.0893333
C04002D09	2293	2293	orange1.1g022448m	Putative carnitine/acylcarnitine translocase	AT5G46800	GO:0005215, transporter activity; GO:0005488, binding;	GO:0006810, transport; GO:0006839, mitochondrial transport;	GO:0005739, mitochondrion; GO:0005743, mitochondrial inner membrane;	Mito_carr,Mitochondrial carrier protein,4.3e-25	-0.656667	-0.175667	0.225667	0.481	0.882333	-0.401333
C04002E05	2294	2294	orange1.1g035256m	60S ribosomal protein L38	AT2G43460,AT3G59540	GO:0003735, structural constituent of ribosome;	GO:0006412, protein biosynthesis; GO:0007046, ribosome biogenesis;	GO:0005622, intracellular; GO:0005840, ribosome;	Ribosomal_L38e,Ribosomal L38e protein family,2.9e-40	-0.509	-0.094	-0.183	0.415	0.326	0.089
C04002F01	2295	2295	orange1.1g014791m	Homeobox protein knotted-1-like 3	AT5G25220			GO:0005634, nucleus;	KNOX2,KNOX2 domain,1.7e-28	-1.92833	-1.53267	0.346333	0.395667	2.27467	-1.879
C04002F06	2296	2296	orange1.1g029356m	At4g28070	AT4G28070	GO:0016887, ATPase activity;	GO:0000004, biological process unknown;	GO:0005739, mitochondrion;	AFG1_ATPase,AFG1-like ATPase,2.4e-35	0.082	-0.0266667	-0.221667	-0.108667	-0.303667	0.195
C04002H04	2297	2297	not available	Putative Na+-dependent inorganic phosphate cotransporter	AT2G38060	GO:0005351, sugar porter activity; GO:0008514, organic anion transporter activity; GO:0015144, carbohydrate transporter activity;	GO:0006810, transport;	GO:0009507, chloroplast; GO:0016020, membrane; GO:0016021, integral to membrane;	MFS_1,Major Facilitator Superfamily,6.7e-17	+	+	+	0.797333	1.40267	-0.605333
C04002H07	2298	2298	orange1.1g009072m	Cell cycle checkpoint protein RAD17	AT5G66130			GO:0009507, chloroplast;		-0.066	-0.107667	-0.08	-0.0416667	-0.014	-0.0276667
C04002H09	2299	2299	orange1.1g042524m	Orf protein						-0.0896667	-0.97	-0.486667	-0.880333	-0.397	-0.483333
C04004D04	2300	2300	orange1.1g034851m	no_annotation_available						0.122333	0.446333	0.211333	0.324	0.089	0.235
C04004H01	2301	2301	not available	no_annotation_available						-0.818	-0.813333	0.0763333	0.00466667	0.894333	-0.889667
C04004H05	2302	2302	orange1.1g037671m	Dbj|BAA78736.1	AT5G67140			GO:0008372, cellular component unknown;		0.313333	1.556	1.024	1.24267	0.710667	0.532
C04005A04	2303	2303	orange1.1g023958m	Gb|AAD26950.1		GO:0005554, molecular function unknown;	GO:0000004, biological process unknown;	GO:0008372, cellular component unknown;		0.174333	0.183333	0.00366667	0.009	-0.170667	0.179667
C04005D12	2304	2304	orange1.1g019647m	Galactinol synthase, isoform GolS-1		GO:0016757, transferase activity- transferring glycosyl groups; GO:0016758, transferase activity- transferring hexosyl groups;	GO:0016051, carbohydrate biosynthesis;	GO:0008372, cellular component unknown;	Glyco_transf_8,Glycosyl transferase family 8,2e-16	-1.838	-0.434333	0.344667	1.40367	2.18267	-0.779
C04005G10	2305	2305	orange1.1g029752m	Putative density regulated protein drp1	AT5G11900	GO:0003743, translation initiation factor activity;	GO:0006413, translational initiation;	GO:0008372, cellular component unknown;	SUI1,Translation initiation factor SUI1,2.4e-21	-0.389667	-0.0403333	0.217	0.349333	0.606667	-0.257333
C04005H03	2306	2306	orange1.1g007128m	F19P19.11 protein			GO:0000004, biological process unknown; GO:0006499, N-terminal protein myristoylation;	GO:0012505, endomembrane system;	DUF248,Putative methyltransferase,0	0.564667	0.424667	0.055	-0.14	-0.509667	0.369667
C04005H08	2307	2307	orange1.1g001393m	Ubiquitin carboxyl-terminal hydrolase		GO:0003690, double-stranded DNA binding; GO:0004197, cysteine-type endopeptidase activity; GO:0004221, ubiquitin thiolesterase activity; GO:0004843, ubiquitin-specific protease activity;	GO:0006265, DNA topological change; GO:0006511, ubiquitin-dependent protein catabolism;	GO:0008372, cellular component unknown;		0.459333	1.09933	0.887333	0.64	0.428	0.212
C04006A02	2308	2308	orange1.1g007561m	no_annotation_available					zf-BED,BED zinc finger,2.5e-12	+	+	+	-0.523167	-0.182	-0.341167
C04006A12	2309	2309	orange1.1g006557m	Topoisomerase-like protein		GO:0005554, molecular function unknown;	GO:0000004, biological process unknown;	GO:0008372, cellular component unknown;	MA3,MA3 domain,3.7e-38	0.117	0.353333	0.482	0.236333	0.365	-0.128667
C04006B01	2310	2310	orange1.1g014706m	no_annotation_available						-0.959833	0.864167	0.8735	1.824	1.83333	-0.00933333
C04006B12	2311	2311	orange1.1g025134m	T27D20.10 protein	AT4G04210	GO:0005554, molecular function unknown;	GO:0000004, biological process unknown;	GO:0008372, cellular component unknown;	SEP,SEP domain,4.3e-39;UBX,UBX domain,1.4e-18	-0.0763333	0.387333	0.283333	0.463667	0.359667	0.104
C04006C07	2312	2312	orange1.1g000658m	Putative tripeptidyl peptidase II		GO:0004289, subtilase activity;				0.4485	-0.0625	-0.564167	-0.511	-1.01267	0.501667
C04006F03	2313	2313	orange1.1g016623m	Probable WRKY transcription factor 31	AT4G22070	GO:0003700, transcription factor activity;	GO:0006355, regulation of transcription- DNA-dependent;	GO:0008372, cellular component unknown;	WRKY,WRKY DNA -binding domain,7.6e-40	0.473333	2.16767	1.94133	1.69433	1.468	0.226333
C04006F05	2314	2314	orange1.1g028590m	Protein At3g55880	AT2G40095,AT3G55880	GO:0005554, molecular function unknown;	GO:0000004, biological process unknown;	GO:0008372, cellular component unknown;		0.18	0.289	0.537333	0.109	0.357333	-0.248333
C04006G07	2315	2315	orange1.1g016003m	At4g27460	AT4G27460	GO:0005554, molecular function unknown;	GO:0000004, biological process unknown;	GO:0009507, chloroplast;		-0.0121667	1.60117	1.40817	1.61333	1.42033	0.193
C04006G10	2316	2316	orange1.1g030694m	10-hydroxygeraniol oxidoreductase	AT4G37990		GO:0009626, hypersensitive response;		ADH_N,Alcohol dehydrogenase GroES-like doma,3.7e-34;ADH_zinc_N,Zinc-binding dehydrogenase,1.4e-27	-1.124	1.489	1.41167	2.613	2.53567	0.0773333
C04006H04	2317	2317	orange1.1g030520m	Protein At5g49710	AT5G49710	GO:0005554, molecular function unknown;	GO:0000004, biological process unknown;	GO:0008372, cellular component unknown;		-0.543333	0.318333	0.558667	0.861667	1.102	-0.240333
C04010A04	2320	2320	orange1.1g015870m	Poly(A)-binding protein		GO:0003723, RNA binding;			RRM_1,RNA recognition motif. (a.k.a. RRM, RB,0;RRM_1,RNA recognition motif. (a.k.a. RRM, RB,0;RRM_1,RNA recognition motif. (a.k.a. RRM, RB,0;RRM_1,RNA recognition motif. (a.k.a. RRM, RB,0;PABP,Poly-adenylate binding protein, unique,2.29995e-41	-0.096	-0.294333	0.340667	-0.198333	0.436667	-0.635
C04010B10	2321	2321	orange1.1g035418m	no_annotation_available						+	+	+	-0.142167	-0.3095	0.167333
C04010C04	2322	2322	orange1.1g031881m	MFDX2						0.0015	0.534167	0.446833	0.532667	0.445333	0.0873333
C04010E06	2323	2323	orange1.1g024779m	F1N21.10	AT1G67280	GO:0004462, lactoylglutathione lyase activity;	GO:0005975, carbohydrate metabolism;	GO:0009507, chloroplast;	Glyoxalase,Glyoxalase/Bleomycin resistance prote,0;Glyoxalase,Glyoxalase/Bleomycin resistance prote,0	0.153333	-0.145667	0.0313333	-0.299	-0.122	-0.177
C04010F03	2324	2324	orange1.1g005616m	U-box domain, putative	AT2G45910	GO:0004672, protein kinase activity; GO:0004674, protein serine/threonine kinase activity; GO:0004713, protein-tyrosine kinase activity; GO:0004842, ubiquitin-protein ligase activity; GO:0005524, ATP binding; GO:0016301, kinase activity;	GO:0006468, protein amino acid phosphorylation; GO:0016567, protein ubiquitination;	GO:0000151, ubiquitin ligase complex; GO:0009507, chloroplast;	Pkinase,Protein kinase domain,6e-32;Pkinase_Tyr,Protein tyrosine kinase,1.6e-19	0.0563333	-0.076	-0.0803333	-0.132333	-0.136667	0.00433333
C04010F07	2325	2325	orange1.1g033773m	Protein CutA, chloroplast precursor	AT2G33740				CutA1,CutA1 divalent ion tolerance protein,1.69557e-43	0.075	-0.764667	-0.299	-0.839667	-0.374	-0.465667
C04010H06	2326	2326	orange1.1g003444m	Extra-large G-protein		GO:0004871, signal transducer activity; GO:0019001, guanyl nucleotide binding;	GO:0007186, G-protein coupled receptor protein signaling pathway;			-0.0466667	0.388	0.0763333	0.434667	0.123	0.311667
C04010H11	2327	2327	orange1.1g029779m	F24P17.14 protein	AT3G06390,AT4G15610	GO:0005554, molecular function unknown;	GO:0000004, biological process unknown;	GO:0008372, cellular component unknown;	DUF588,Domain of unknown function (DUF588),0	-1.42583	1.11917	1.10617	2.545	2.532	0.013
C04011B09	2328	2328	orange1.1g017931m	At1g07470/F22G5_13	AT1G07470,AT1G07480	GO:0003700, transcription factor activity; GO:0016986, transcription initiation factor activity;	GO:0006350, transcription; GO:0006367, transcription initiation from RNA polymerase II promoter;	GO:0005634, nucleus;		0.21	0.767	0.478333	0.557	0.268333	0.288667
C04011B10	2329	2329	orange1.1g033311m	Protein At5g25450	AT4G32470,AT5G25450	GO:0008121, ubiquinol-cytochrome-c reductase activity;	GO:0006118, electron transport; GO:0006122, mitochondrial electron transport- ubiquinol to cytochrome c;	GO:0005739, mitochondrion;	UCR_14kD,Ubiquinol-cytochrome C reductase complex 14,5.60519e-43	0.00366667	-0.768333	-0.616333	-0.772	-0.62	-0.152
C04011B12	2330	2330	orange1.1g035879m	SRG1 protein	AT1G17020	GO:0016706, oxidoreductase activity- acting on paired donors- with incorporation or reduction of molecular oxygen- 2-oxoglutarate as one donor- and incorporation of one atom each of oxygen into both donors;	GO:0009813, flavonoid biosynthesis;		2OG-FeII_Oxy,2OG-Fe(II) oxygenase superfamily,2.79993e-41	0.220667	0.398333	-0.707333	0.177667	-0.928	1.10567
C04011D07	2331	2331	orange1.1g019167m	Protein At5g18940		GO:0005554, molecular function unknown;	GO:0000004, biological process unknown;	GO:0008372, cellular component unknown;		-0.2485	-0.789	0.0496667	-0.5405	0.298167	-0.838667
C04011E02	2332	2332	orange1.1g009342m	CPRD2 protein		GO:0009055, electron carrier activity; GO:0016491, oxidoreductase activity;	GO:0006118, electron transport;	GO:0009507, chloroplast;	FAD_binding_4,FAD binding domain,2.4e-27	0.849667	0.303333	1.15267	-0.546333	0.303	-0.849333
C04011G04	2333	2333	orange1.1g034759m	F23A5.25 protein	AT1G80890					0.468	1.938	1.566	1.47	1.098	0.372
C04011H04	2334	2334	orange1.1g020154m	OSJNBb0118P14.13 protein		GO:0005554, molecular function unknown;	GO:0000004, biological process unknown;	GO:0012505, endomembrane system;		-0.0906667	-0.185667	0.661667	-0.095	0.752333	-0.847333
C04011H06	2335	2335	orange1.1g025580m	Putative dioxygenase		GO:0008198, ferrous iron binding; GO:0016491, oxidoreductase activity;	GO:0006118, electron transport; GO:0006725, aromatic compound metabolism;	GO:0008372, cellular component unknown;	LigB,Catalytic LigB subunit of aromatic ring-open,2.1e-38	2.09233	1.06067	-0.685667	-1.03167	-2.778	1.74633
C04013A05	2336	2336	orange1.1g007685m	Alkaline alpha galactosidase II		GO:0004553, hydrolase activity- hydrolyzing O-glycosyl compounds;	GO:0000004, biological process unknown;	GO:0008372, cellular component unknown;	Raffinose_syn,Raffinose synthase or seed imbibition,0	-0.123	-0.398667	-0.683	-0.275667	-0.56	0.284333
C04013B08	2337	2337	orange1.1g031261m	no_annotation_available						0.353667	0.965333	0.666667	0.611667	0.313	0.298667
C04013E06	2338	2338	orange1.1g025678m	BZIP transcription factor	AT3G56850	GO:0003677, DNA binding; GO:0003700, transcription factor activity; GO:0016563, transcriptional activator activity;	GO:0006355, regulation of transcription- DNA-dependent; GO:0006950, response to stress;			-0.591	-0.236667	0.07	0.354333	0.661	-0.306667
C04013G11	2339	2339	orange1.1g032189m	Putative G10 protein	AT4G21110		GO:0000004, biological process unknown;	GO:0005634, nucleus;	G10,G10 protein,0	-0.887333	-1.079	-0.836667	-0.191667	0.0506667	-0.242333
C04013H11	2340	2340	orange1.1g029611m	Cysteine protease CP1		GO:0004197, cysteine-type endopeptidase activity; GO:0008234, cysteine-type peptidase activity;	GO:0009414, response to water deprivation;	GO:0012505, endomembrane system;	Inhibitor_I29,Cathepsin propeptide inhibitor domain (,6.5e-27;Peptidase_C1,Papain family cysteine protease,0	-1.35267	-1.56267	-1.25367	-0.21	0.099	-0.309
C04015A02	2341	2341	orange1.1g011790m	Putative acyl-CoA oxidase ACX3		GO:0003997, acyl-CoA oxidase activity;	GO:0006635, fatty acid beta-oxidation;	GO:0005739, mitochondrion; GO:0005777, peroxisome;		0.353333	0.067	0.435	-0.286333	0.0816667	-0.368
C04015A04	2342	2342	orange1.1g033353m	Putative acidic ribosomal protein	AT4G25890,AT5G57290				Ribosomal_60s,60s Acidic ribosomal protein,4.4e-11	-0.280667	-0.342333	-0.748667	-0.0616667	-0.468	0.406333
C04015A07	2343	2343	orange1.1g029154m	no_annotation_available						0.457	-0.349333	-0.676667	-0.806333	-1.13367	0.327333
C04015B01	2344	2344	orange1.1g014879m	Putative bZIP transcription factor		GO:0003677, DNA binding;	GO:0006355, regulation of transcription- DNA-dependent;	GO:0005634, nucleus;		0.1955	-0.2635	0.548167	-0.459	0.352667	-0.811667
C04015B06	2345	2345	orange1.1g019927m	CTV.12						-1.41567	-0.520333	0.461333	0.895333	1.877	-0.981667
C04015C05	2346	2346	orange1.1g025701m	OSJNBa0089K21.6 protein	AT5G23810	GO:0015359, amino acid permease activity;			Aa_trans,Transmembrane amino acid transporter,0	-0.167	0.156667	0.125333	0.323667	0.292333	0.0313333
C04015C07	2347	2347		no_annotation_available						-0.230667	-0.171333	0.0233333	0.0593333	0.254	-0.194667
C04015D01	2348	2348	orange1.1g042556m	Polyphenol oxidase						0.187333	0.287333	0.618333	0.1	0.431	-0.331
C04015F04	2349	2349	orange1.1g025611m	T1B9.2 protein	AT3G07310	GO:0005554, molecular function unknown;	GO:0000004, biological process unknown;	GO:0005739, mitochondrion;	DUF760,Protein of unknown function (DUF760),0	-0.197	0.202667	0.414	0.399667	0.611	-0.211333
C04015G08	2350	2350	orange1.1g038949m	UPI000009D194; putative protein kinase APK1B, Serine/Threonine protein kinase	AT3G13690	GO:0004672, protein kinase activity; GO:0004674, protein serine/threonine kinase activity; GO:0004713, protein-tyrosine kinase activity; GO:0005524, ATP binding; GO:0016301, kinase activity;	GO:0006468, protein amino acid phosphorylation;	GO:0008372, cellular component unknown;	Pkinase_Tyr,Protein tyrosine kinase,2.8e-11	0.0526667	0.136333	-0.151	0.0836667	-0.203667	0.287333
C04015H04	2351	2351	orange1.1g028489m	Gb|AAC24081.1	AT3G17100	GO:0003700, transcription factor activity;		GO:0009507, chloroplast;		0.036	0.818667	0.229667	0.782667	0.193667	0.589
C04015H08	2352	2352	orange1.1g005599m	Putative receptor kinase		GO:0004672, protein kinase activity; GO:0004674, protein serine/threonine kinase activity; GO:0004713, protein-tyrosine kinase activity; GO:0005524, ATP binding; GO:0005529, sugar binding; GO:0016301, kinase activity;	GO:0006468, protein amino acid phosphorylation;	GO:0012505, endomembrane system;	Pkinase_Tyr,Protein tyrosine kinase,1.2e-11	0.207333	-0.0545	0.0403333	-0.261833	-0.167	-0.0948333
C04016A10	2353	2353	orange1.1g004114m	Selenium-binding protein-like	AT4G32450	GO:0005554, molecular function unknown;	GO:0000004, biological process unknown;	GO:0005739, mitochondrion;		-0.0603333	0.166333	-0.0543333	0.226667	0.006	0.220667
C04016C07	2354	2354	not available	AT5g13220/T31B5_40	AT5G13220	GO:0005554, molecular function unknown;	GO:0000004, biological process unknown;	GO:0008372, cellular component unknown;		0.192333	0.525667	0.297	0.333333	0.104667	0.228667
C04016C08	2355	2355	orange1.1g004510m	Ethylene receptor homolog	AT3G04580			GO:0012505, endomembrane system; GO:0016020, membrane;		0.183667	0.652	0.0833333	0.468333	-0.100333	0.568667
C04016E08	2356	2356	orange1.1g009947m	AML1		GO:0003676, nucleic acid binding; GO:0003723, RNA binding;			RRM_2,RNA recognition motif 2,0	0.387	0.308667	0.102	-0.0783333	-0.285	0.206667
C04016G06	2357	2357	orange1.1g046171m	no_annotation_available						-0.728167	4.61783	4.1295	5.346	4.85767	0.488333
C04017B03	2358	2358	orange1.1g008045m	SNARE-interacting protein KEULE		GO:0008565, protein transporter activity;	GO:0009306, protein secretion;			-0.572667	-0.0206667	0.209667	0.552	0.782333	-0.230333
C04017C01	2359	2359	orange1.1g016735m	no_annotation_available						0.212667	0.278333	0.111	0.0656667	-0.101667	0.167333
C04017D10	2360	2360	orange1.1g029441m	Ssu72-like protein	AT1G73820	GO:0005554, molecular function unknown;	GO:0000004, biological process unknown;	GO:0005739, mitochondrion;	Ssu72,Ssu72-like protein,0	-0.43	-0.9	-0.918667	-0.47	-0.488667	0.0186667
C04017E10	2361	2361	orange1.1g030990m	OSJNBa0073L04.6 protein	AT3G44450,AT3G52740						+	+	+	+	0.353667
C04017F11	2362	2362	orange1.1g028857m	T4B21.5 protein	AT4G21860	GO:0005554, molecular function unknown;	GO:0000004, biological process unknown;	GO:0009507, chloroplast;	SelR,SelR domain,0	-0.027	-0.219667	-0.064	-0.192667	-0.037	-0.155667
C04017G09	2363	2363	orange1.1g010436m	expressed protein	AT4G28910			GO:0008372, cellular component unknown;		-0.0286667	0.115333	-0.0726667	0.144	-0.044	0.188
C04017G11	2364	2364	not available	expressed protein						0.100667	0.37	0.140667	0.269333	0.04	0.229333
C04017H02	2365	2365	orange1.1g044737m	HSP associated protein like	AT4G22670	GO:0005554, molecular function unknown;				-0.4865	-0.758	-0.3895	-0.2715	0.097	-0.3685
C04018A12	2366	2366	orange1.1g030642m	Chitinase CHI1		GO:0004568, chitinase activity;	GO:0009626, hypersensitive response;	GO:0012505, endomembrane system;	Glyco_hydro_19,Chitinase class I,0	-0.470333	0.241667	0.236667	0.712	0.707	0.005
C04018B08	2367	2367	orange1.1g007777m	ARID/BRIGHT DNA-binding domain-containing protein / ELM2 domain-containing protein / Myb-like DNA-binding domain-containing protein, similar to BRG1-binding protein ELD/OSA1 (Homo sapiens) GI:18568414; contains Pfam profiles PF						-1.06833	0.469333	0.368667	1.53767	1.437	0.100667
C04018D04	2368	2368	orange1.1g029200m	AT-rich element binding factor 3	AT5G53160	GO:0005554, molecular function unknown;	GO:0000004, biological process unknown;	GO:0008372, cellular component unknown;		0.220667	-0.328667	-0.633333	-0.549333	-0.854	0.304667
C04018E01	2369	2369	orange1.1g007289m	Gb|AAC64874.1		GO:0003824, catalytic activity;				-0.424333	-0.463333	0.279333	-0.039	0.703667	-0.742667
C04018G04	2370	2370	orange1.1g013207m	Double-strand break repair protein MRE11		GO:0004519, endonuclease activity; GO:0004527, exonuclease activity; GO:0004722, protein serine/threonine phosphatase activity; GO:0016787, hydrolase activity; GO:0030145, manganese ion binding;	GO:0006259, DNA metabolism; GO:0006302, double-strand break repair;	GO:0005634, nucleus;		-0.253667	-0.185333	-0.112667	0.0683333	0.141	-0.0726667
C04018G08	2371	2371	orange1.1g023218m	no_annotation_available						0.218667	0.136667	-0.173	-0.082	-0.391667	0.309667
C04019A02	2372	2372	orange1.1g034271m	no_annotation_available						0.151667	0.84	0.326	0.688333	0.174333	0.514
C04019A10	2373	2373	orange1.1g009563m	Organic anion transporter-like protein		GO:0005351, sugar porter activity; GO:0015144, carbohydrate transporter activity;	GO:0006810, transport;	GO:0016020, membrane; GO:0016021, integral to membrane;		-0.452	0.550333	0.271	1.00233	0.723	0.279333
C04019B01	2374	2374	orange1.1g032552m	Gamma-secretase subunit PEN2-like protein	AT5G09310	GO:0005554, molecular function unknown;	GO:0000004, biological process unknown;	GO:0008372, cellular component unknown;		0.061	-0.167333	-0.246333	-0.228333	-0.307333	0.079
C04019B07	2375	2375	orange1.1g002508m	Expressed protein	AT4G12780			GO:0008372, cellular component unknown;		-0.372667	0.107333	-0.0133333	0.48	0.359333	0.120667
C04019B10	2376	2376	orange1.1g034709m	UVI1	AT1G19020					-0.403333	2.512	2.03167	2.91533	2.435	0.480333
C04019C01	2377	2377	orange1.1g023884m	Putative ADP ribosylation factor 1 GTPase activating protein		GO:0003677, DNA binding;	GO:0043087, regulation of GTPase activity;	GO:0005634, nucleus; GO:0005739, mitochondrion;		0.584167	-0.2805	-0.662833	-0.864667	-1.247	0.382333
C04019C02	2378	2378	orange1.1g032296m	Putative clathrin assembly protein	AT2G19790	GO:0005554, molecular function unknown;	GO:0006886, intracellular protein transport;	GO:0005739, mitochondrion; GO:0030125, clathrin vesicle coat;	Clat_adaptor_s,Clathrin adaptor complex small chain,0	0.128667	-0.0283333	-0.013	-0.157	-0.141667	-0.0153333
C04019D04	2379	2379	orange1.1g005099m	Heat shock protein 70		GO:0005524, ATP binding;	GO:0006457, protein folding;	GO:0009532, plastid stroma;	HSP70,Hsp70 protein,8.7e-14	-1.023	-0.628667	-0.0826667	0.394333	0.940333	-0.546
C04019D07	2380	2380	orange1.1g027359m	LOC496305 protein	AT3G52220	GO:0005554, molecular function unknown;	GO:0000004, biological process unknown;	GO:0008372, cellular component unknown;		0.0846667	-0.0226667	-0.0543333	-0.107333	-0.139	0.0316667
C04019E02	2381	2381	orange1.1g017257m	Phospholipase C2		GO:0004629, phospholipase C activity;	GO:0006629, lipid metabolism; GO:0007165, signal transduction; GO:0007242, intracellular signaling cascade;	GO:0005739, mitochondrion;		0.237	-0.049	-0.0643333	-0.286	-0.301333	0.0153333
C04019E08	2382	2382	orange1.1g012789m	H+/Ca2+ antiporter, putative		GO:0015491, cation:cation antiporter activity;	GO:0006812, cation transport;	GO:0016021, integral to membrane;	Na_Ca_ex,Sodium/calcium exchanger protein,7.30006e-41	0.0903333	-0.453	-0.342333	-0.543333	-0.432667	-0.110667
C04019F09	2383	2383	orange1.1g030327m	CAXIP1 protein	AT3G54900			GO:0009507, chloroplast;	Glutaredoxin,Glutaredoxin,3e-30	-0.494667	-0.602333	-0.326333	-0.107667	0.168333	-0.276
C04019F10	2384	2384	orange1.1g013085m	no_annotation_available						-0.580333	-1.248	-0.308667	-0.667667	0.271667	-0.939333
C04019G10	2385	2385	orange1.1g023019m	Methyltransferase-like	AT1G78140	GO:0008757, S-adenosylmethionine-dependent methyltransferase activity;		GO:0005739, mitochondrion;	Methyltransf_11,Methyltransferase domain,4.1e-26;Methyltransf_12,Methyltransferase domain,2.6e-12	-0.22	-0.0833333	-0.336333	0.136667	-0.116333	0.253
C04019H07	2386	2386	orange1.1g002200m	no_annotation_available						-0.111	-0.0136667	1.96667	0.0973333	2.07767	-1.98033
C04022B05	2387	2387	orange1.1g035430m	no_annotation_available						0.00516667	0.172	0.0868333	0.166833	0.0816667	0.0851667
C04022C06	2388	2388	orange1.1g024273m	no_annotation_available						-0.0453333	0.987667	1.23667	1.033	1.282	-0.249
C04022E07	2389	2389	orange1.1g026957m	no_annotation_available						-0.715667	-0.227333	-0.0946667	0.488333	0.621	-0.132667
C04022F01	2390	2390	orange1.1g025657m	Peroxisomal (S)-2-hydroxy-acid oxidase		GO:0008891, glycolate oxidase activity; GO:0016491, oxidoreductase activity;	GO:0006118, electron transport;		FMN_dh,FMN-dependent dehydrogenase,0	0.329	0.507	0.213667	0.178	-0.115333	0.293333
C04022G09	2391	2391	orange1.1g020356m	F15K9.4 protein	AT1G03360	GO:0003723, RNA binding; GO:0004527, exonuclease activity;		GO:0005739, mitochondrion;		-0.306667	-0.624	-0.825	-0.317333	-0.518333	0.201
C04023C08	2392	2392	orange1.1g006214m	Putative transmembrane protein		GO:0005215, transporter activity;	GO:0006810, transport;	GO:0016021, integral to membrane;		-0.673667	-0.346667	-0.344333	0.327	0.329333	-0.00233333
C04023C11	2393	2393	orange1.1g033884m	Arabidopsis thaliana genomic DNA, chromosome 5, P1 clone:MJC20		GO:0005554, molecular function unknown;	GO:0006457, protein folding;	GO:0005783, endoplasmic reticulum; GO:0016021, integral to membrane;		0.243	0.467333	0.378	0.224333	0.135	0.0893333
C04023D10	2394	2394	orange1.1g034144m	UPI00005A5820; PREDICTED: similar to germinal histone H4 gene	AT1G07660,AT1G07820,AT2G28740,AT3G45930,AT3G46320,AT3G53730,AT5G59690,AT5G59970	GO:0003677, DNA binding;	GO:0006334, nucleosome assembly; GO:0007001, chromosome organization and biogenesis (sensu Eukaryota);	GO:0000786, nucleosome; GO:0005634, nucleus;	Histone,Core histone H2A/H2B/H3/H4,6.2e-18	0.00633333	-	-0.841333	-	-0.847667	-
C04023D11	2395	2395	orange1.1g042592m	Cytochrome c, putative		GO:0005489, electron transporter activity; GO:0045153, electron transporter- transferring electrons within CoQH2-cytochrome c reductase complex activity;	GO:0006118, electron transport;	GO:0005739, mitochondrion; GO:0005746, mitochondrial electron transport chain;		0.0143333	-0.448	-0.110667	-0.462333	-0.125	-0.337333
C04023E01	2396	2396	orange1.1g039488m	Acetyl-CoA:benzylalcohol acetyltranferase-like protein		GO:0016740, transferase activity;	GO:0000004, biological process unknown;	GO:0008372, cellular component unknown;		-0.404	-1.306	0.0896667	-0.902	0.493667	-1.39567
C04023E06	2397	2397	orange1.1g041225m	Phospholipid-transporting ATPase 1		GO:0015662, ATPase activity- coupled to transmembrane movement of ions- phosphorylative mechanism;	GO:0006812, cation transport; GO:0008152, metabolism;	GO:0016020, membrane; GO:0016021, integral to membrane;		1.23067	0.282667	2.059	-0.948	0.828333	-1.77633
C04023G06	2398	2398	orange1.1g034694m	expressed protein	AT1G27435					0.147	-0.434333	0.426333	-0.581333	0.279333	-0.860667
C08012F04	2401	2401		no_annotation_available						0.086	0.230667	0.147333	0.144667	0.0613333	0.0833333
C18003F10	2404	2404	orange1.1g035467m	no_annotation_available						0.339	0.353	0.338	0.014	-0.001	0.015
C08016A03	2408	2408	orange1.1g018718m	Oligopeptidase A						-0.05	0.0936667	-0.081	0.143667	-0.031	0.174667
C05014G07	2410	2410	orange1.1g011294m	T6D22.10						0.500667	0.267667	0.0143333	-0.233	-0.486333	0.253333
C05001G08	2412	2412	not available	no_annotation_available						0.212	0.304333	0.0806667	0.0923333	-0.131333	0.223667
C20007B08	2416	2416	orange1.1g047353m	Myb						-0.029	0.340667	0.363333	0.369667	0.392333	-0.0226667
C20008B03	2422	2422	orange1.1g013120m	no_annotation_available						-0.0293333	0.334	0.0593333	0.363333	0.0886667	0.274667
C20009D06	2427	2427	orange1.1g008860m	Glutathione reductase		GO:0004362, glutathione-disulfide reductase activity; GO:0015036, disulfide oxidoreductase activity; GO:0016491, oxidoreductase activity; GO:0050660, FAD binding;	GO:0006118, electron transport; GO:0006749, glutathione metabolism;	GO:0005737, cytoplasm; GO:0005739, mitochondrion;	Pyr_redox_2,Pyridine nucleotide-disulphide oxidore,0;Pyr_redox,Pyridine nucleotide-disulphide oxidore,1.3e-31;Pyr_redox_dim,Pyridine nucleotide-disulphide oxidore,0	-0.112167	-0.469833	-0.018	-0.357667	0.0941667	-0.451833
C08010G04	2428	2428	orange1.1g020395m	AT3g60070/T2O9_50				GO:0016020, membrane;		0.0836667	0.157667	0.178333	0.074	0.0946667	-0.0206667
C07004H06	2435	2435	orange1.1g043232m	Putative DNA binding protein		GO:0003723, RNA binding;		GO:0005739, mitochondrion;		0.895667	0.623	1.09733	-0.272667	0.201667	-0.474333
C05004D08	2445	2445	orange1.1g001965m	F9P14.8 protein		GO:0003746, translation elongation factor activity; GO:0005525, GTP binding; GO:0008135, translation factor activity- nucleic acid binding;	GO:0006412, protein biosynthesis;		EFG_IV,Elongation factor G, domain IV,7.6e-26	0.302	0.241	0.189667	-0.061	-0.112333	0.0513333
C08017C12	2455	2455	orange1.1g016122m	NRAMP family metal transporter		GO:0046873, metal ion transporter activity;	GO:0006875, metal ion homeostasis; GO:0030001, metal ion transport;	GO:0008372, cellular component unknown;		0.036	-0.0296667	0.117667	-0.0656667	0.0816667	-0.147333
C20010A11	2456	2456	orange1.1g038065m	CBS domain, putative				GO:0009507, chloroplast;	PB1,PB1 domain,1.6e-16	-0.172333	0.127333	0.0303333	0.299667	0.202667	0.097
C18007F12	2466	2466	orange1.1g017456m	Purine permease	AT1G28230	GO:0005345, purine transporter activity;			DUF250,Domain of unknown function, DUF250,5.4e-40	0.309667	0.469	0.418333	0.159333	0.108667	0.0506667
C08004F10	2468	2468	orange1.1g022946m	no_annotation_available						-0.231667	-0.315333	-0.28	-0.0836667	-0.0483333	-0.0353333
C08010G07	2471	2471	orange1.1g015999m	RAD23 protein		GO:0003684, damaged DNA binding;	GO:0006289, nucleotide-excision repair; GO:0006464, protein modification; GO:0006512, ubiquitin cycle;	GO:0005634, nucleus;		0.015	0.005	0.0973333	-0.01	0.0823333	-0.0923333
C18014F04	2479	2479	orange1.1g001027m	Phospholipid-transporting ATPase 1		GO:0015662, ATPase activity- coupled to transmembrane movement of ions- phosphorylative mechanism;	GO:0006812, cation transport; GO:0008152, metabolism;	GO:0016020, membrane; GO:0016021, integral to membrane;		0.001	-0.0156667	-0.027	-0.0166667	-0.028	0.0113333
C08001A03	2481	2481	orange1.1g025533m	CTP:phosphocholine cytidylyltransferase	AT2G32260	GO:0004105, choline-phosphate cytidylyltransferase activity; GO:0016779, nucleotidyltransferase activity;	GO:0009058, biosynthesis;		CTP_transf_2,Cytidylyltransferase,1.99993e-41	0.182	0.214333	0.396	0.0323333	0.214	-0.181667
C05001B01	2485	2485	orange1.1g014532m	Expressed protein		GO:0005554, molecular function unknown;	GO:0000004, biological process unknown;	GO:0008372, cellular component unknown;		-0.256	-0.737333	-0.622333	-0.481333	-0.366333	-0.115
C05001D12	2486	2486	orange1.1g006485m	Arabidopsis thaliana genomic DNA, chromosome 3, P1 clone: MDJ14		GO:0005554, molecular function unknown;		GO:0009507, chloroplast;		0.351667	-0.814	-0.364	-1.16567	-0.715667	-0.45
C05001G06	2487	2487	orange1.1g001209m	Putative 5'-3' exoribonuclease		GO:0003676, nucleic acid binding; GO:0004527, exonuclease activity; GO:0004534, 5'-3' exoribonuclease activity;	GO:0000004, biological process unknown;	GO:0005634, nucleus; GO:0012505, endomembrane system;		0.154333	0.245333	0.348333	0.091	0.194	-0.103
C05001G12	2488	2488	orange1.1g038366m	Caltractin	AT3G50360	GO:0005509, calcium ion binding;		GO:0005739, mitochondrion;	efhand,EF hand,1.9e-34;efhand,EF hand,1.9e-34;efhand,EF hand,1.9e-34;efhand,EF hand,1.9e-34	0.00166667	-0.0743333	-0.109333	-0.076	-0.111	0.035
C05001H09	2489	2489	orange1.1g043797m	Calcium-binding EF-hand family protein-like		GO:0005509, calcium ion binding;	GO:0000004, biological process unknown;	GO:0008372, cellular component unknown;		-0.397333	-0.549667	0.014	-0.152333	0.411333	-0.563667
C05001H12	2490	2490	orange1.1g016826m	Arabidopsis thaliana genomic DNA, chromosome 5, P1 clone:MXH1	AT5G35730	GO:0005554, molecular function unknown;	GO:0000004, biological process unknown;	GO:0009507, chloroplast; GO:0016021, integral to membrane;		-0.0696667	0.011	0.153	0.0806667	0.222667	-0.142
C05002A11	2491	2491	orange1.1g011056m	Putative sucrose-H+ symporter						0.145667	0.0423333	0.0723333	-0.103333	-0.0733333	-0.03
C05002B02	2492	2492	orange1.1g027147m	Putative beta-hydroxyacyl-ACP dehydratase	AT2G22230	GO:0003824, catalytic activity; GO:0019171, 3-hydroxyacyl-[acyl-carrier protein] dehydratase activity;	GO:0006633, fatty acid biosynthesis;	GO:0009507, chloroplast;		-1.125	-0.977667	-0.788	0.147333	0.337	-0.189667
C05002C01	2493	2493	orange1.1g007804m	Putative plastidic glucose 6-phosphate dehydrogenase		GO:0004345, glucose-6-phosphate 1-dehydrogenase activity;	GO:0006006, glucose metabolism;		G6PD_C,Glucose-6-phosphate dehydrogenase, C-termina,1.3e-14	0.00366667	-0.374	-0.101667	-0.377667	-0.105333	-0.272333
C05002D10	2494	2494	orange1.1g033763m	expressed protein					DUF1674,Protein of unknown function (DUF1674),1e-17	-0.0746667	0.37	0.191833	0.444667	0.2665	0.178167
C05002E11	2495	2495	orange1.1g029527m	Similarity to G-box binding factor		GO:0003700, transcription factor activity;	GO:0006355, regulation of transcription- DNA-dependent;	GO:0005634, nucleus; GO:0009507, chloroplast;		0.0953333	0.0996667	-0.00566667	0.00433333	-0.101	0.105333
C05002F03	2496	2496	orange1.1g030871m	Glutathione S-transferase GST 22	AT2G30870	GO:0004364, glutathione transferase activity;			GST_N,Glutathione S-transferase, N-terminal do,2.2e-18;GST_C,Glutathione S-transferase, C-terminal do,9.2e-19	0.642333	1.96067	0.768333	1.31833	0.126	1.19233
C05002F09	2497	2497	orange1.1g048715m	no_annotation_available						0.366333	-0.0956667	0.101667	-0.462	-0.264667	-0.197333
C05002F10	2498	2498	orange1.1g029079m	expressed protein						-0.00516667	-0.314333	-0.162667	-0.309167	-0.1575	-0.151667
C05002G08	2499	2499	orange1.1g009371m	GTP binding protein-like		GO:0005525, GTP binding;		GO:0009507, chloroplast;		-0.448667	-0.540333	-0.302333	-0.0916667	0.146333	-0.238
C05002G10	2500	2500	orange1.1g007856m	Scarecrow-like 1		GO:0003700, transcription factor activity;	GO:0045449, regulation of transcription;	GO:0005739, mitochondrion;	GRAS,GRAS family transcription factor,0	0.0463333	0.126	0.007	0.0796667	-0.0393333	0.119
C05002H10	2501	2501	orange1.1g032490m	Rho-GTPase-activating protein-like	AT4G35750	GO:0005554, molecular function unknown;	GO:0000004, biological process unknown;	GO:0008372, cellular component unknown;		-0.669	-1.53933	-0.962	-0.870333	-0.293	-0.577333
C05004A06	2502	2502	orange1.1g027583m	no_annotation_available						0.048	0.29	0.177333	0.242	0.129333	0.112667
C05004A12	2503	2503	orange1.1g032745m	Cytochome b5	AT5G53560	GO:0005554, molecular function unknown;	GO:0006118, electron transport;	GO:0008372, cellular component unknown;	Cyt-b5,Cytochrome b5-like Heme/Steroid binding doma,4.2e-22	-0.042	-0.639667	-0.607667	-0.597667	-0.565667	-0.032
C05004D05	2504	2504	not available	Gb|AAF15936.1	AT3G28917				ZF-HD_dimer,ZF-HD protein dimerisation region,1.2e-35	-0.268667	-0.32	-0.0356667	-0.0513333	0.233	-0.284333
C05004E10	2505	2505	orange1.1g031636m	Iojap-related protein	AT1G67620		GO:0000004, biological process unknown;	GO:0005739, mitochondrion;	DUF143,Domain of unknown function DUF143,1.1e-22	0.323333	-	0.277	-	-0.0463333	-
C05004F11	2506	2506	orange1.1g028106m	At4g13270	AT4G13270	GO:0005554, molecular function unknown;	GO:0000004, biological process unknown;	GO:0009507, chloroplast;		0.305	-0.570667	-0.064	-0.875667	-0.369	-0.506667
C05004G06	2507	2507	orange1.1g034863m	no_annotation_available						0.343667	0.250333	0.377333	-0.0933333	0.0336667	-0.127
C05004G10	2508	2508	not available	Expressed protein	AT4G34290	GO:0005554, molecular function unknown;	GO:0000004, biological process unknown;	GO:0005634, nucleus; GO:0009507, chloroplast;	SWIB,SWIB/MDM2 domain,1.2e-38	-0.047	-0.00933333	-0.004	0.0376667	0.043	-0.00533333
C08004G06	2511	2511	orange1.1g024975m	T28K15.7 protein		GO:0004497, monooxygenase activity; GO:0015036, disulfide oxidoreductase activity; GO:0016491, oxidoreductase activity;	GO:0006118, electron transport;	GO:0008372, cellular component unknown;		-0.674167	-1.57183	-1.4465	-0.897667	-0.772333	-0.125333
C18011F11	2513	2513	orange1.1g025885m	Soluble epoxide hydrolase	AT4G02340	GO:0003824, catalytic activity; GO:0004301, epoxide hydrolase activity; GO:0016787, hydrolase activity;	GO:0006725, aromatic compound metabolism;		Abhydrolase_1,alpha/beta hydrolase fold,2.9e-21	0.162	0.165	0.201667	0.003	0.0396667	-0.0366667
C05011H03	2518	2518	orange1.1g010065m	no_annotation_available						0.142667	-0.36	-0.311	-0.502667	-0.453667	-0.049
C05014C02	2520	2520	orange1.1g031379m	SUMO E2 conjugating enzyme SCE1	AT3G57870	GO:0004840, ubiquitin conjugating enzyme activity;	GO:0006511, ubiquitin-dependent protein catabolism;	GO:0005739, mitochondrion;	UQ_con,Ubiquitin-conjugating enzyme,0	0.469	-0.171	-0.0516667	-0.64	-0.520667	-0.119333
C05011E06	2521	2521	orange1.1g047135m	Glycoprotein-like protein	AT2G20450,AT4G27090	GO:0003735, structural constituent of ribosome;	GO:0006412, protein biosynthesis; GO:0007046, ribosome biogenesis;	GO:0005622, intracellular; GO:0005840, ribosome;	Ribosomal_L14e,Ribosomal protein L14,1.10001e-40	0.00333333	-0.0693333	-0.322	-0.0726667	-0.325333	0.252667
C08002D03	2527	2527	not available	no_annotation_available						-0.417	-0.809333	0.165667	-0.392333	0.582667	-0.975
C05014A05	2533	2533	orange1.1g028495m	Expressed protein	AT2G42780	GO:0005554, molecular function unknown;				0.121667	-0.057	-0.071	-0.178667	-0.192667	0.014
C05014A07	2534	2534	orange1.1g030354m	27k vesicle-associated membrane protein-associated protein-like	AT4G21450	GO:0005198, structural molecule activity;	GO:0000004, biological process unknown;	GO:0008372, cellular component unknown;	Motile_Sperm,MSP (Major sperm protein) domain,5.4e-28	0.487	0.168	0.038	-0.319	-0.449	0.13
C05014C06	2535	2535	orange1.1g038954m	Light induced protein like protein		GO:0005554, molecular function unknown;	GO:0000004, biological process unknown;	GO:0005739, mitochondrion;	UPF0041,Uncharacterised protein family (UPF0041),4.5e-35	0.0673333	-0.0756667	-0.0293333	-0.143	-0.0966667	-0.0463333
C05014D07	2536	2536	orange1.1g016382m	Sugar transporter						0.345667	-0.337	-0.183333	-0.682667	-0.529	-0.153667
C05014D08	2537	2537	not available	Mitochondrial 60S ribosomal protein L16	ATMG00080				Ribosomal_S3_C,Ribosomal protein S3, C-terminal domai,1.1e-22;Ribosomal_L16,Ribosomal protein L16,0	-0.714333	-0.658667	-0.175667	0.0556667	0.538667	-0.483
C05014F08	2538	2538	orange1.1g042992m	no_annotation_available						0.166	0.294	0.062	0.128	-0.104	0.232
C20008H08	2539	2539	orange1.1g036688m	Tubulin beta-2 chain		GO:0003924, GTPase activity; GO:0005198, structural molecule activity; GO:0005525, GTP binding;		GO:0005874, microtubule; GO:0043234, protein complex;	Tubulin,Tubulin/FtsZ family, GTPase domain,0;Tubulin_C,Tubulin/FtsZ family, C-terminal domai,0	-0.173	0.108	-0.119	0.281	0.054	0.227
C05015D07	2540	2540	orange1.1g033875m	Auxin-repressed protein-like protein ARP1	AT1G28330	GO:0005554, molecular function unknown;	GO:0007582, physiological process;	GO:0008372, cellular component unknown;	Auxin_repressed,Dormancy/auxin associated protein,0	0.598667	-0.0936667	-0.0686667	-0.692333	-0.667333	-0.025
C05015E08	2541	2541	orange1.1g011845m	Similarity to O-linked GlcNAc transferase		GO:0005554, molecular function unknown;				0.384	0.153333	0.434667	-0.230667	0.0506667	-0.281333
C05015H05	2543	2543	orange1.1g026941m	Zinc finger protein LSD1	AT4G20380			GO:0005739, mitochondrion;	zf-LSD1,LSD1 zinc finger,1.30321e-43;zf-LSD1,LSD1 zinc finger,1.30321e-43;zf-LSD1,LSD1 zinc finger,1.30321e-43	0.378333	0.310333	0.472667	-0.068	0.0943333	-0.162333
C20007G12	2546	2546	orange1.1g013965m	Ethylene-responsive RNA helicase, putative	AT1G55150	GO:0003676, nucleic acid binding; GO:0004386, helicase activity; GO:0005524, ATP binding; GO:0008026, ATP-dependent helicase activity;		GO:0008372, cellular component unknown;	DEAD,DEAD/DEAH box helicase,0	-0.132833	-0.214833	0.034	-0.082	0.166833	-0.248833
C08010B01	2556	2556	orange1.1g036764m	RING zinc-finger protein, putative; 7563-8792	AT3G02340,AT5G08139	GO:0004842, ubiquitin-protein ligase activity; GO:0005515, protein binding; GO:0008270, zinc ion binding;	GO:0016567, protein ubiquitination;	GO:0000151, ubiquitin ligase complex;		-0.056	0.131667	0.124333	0.187667	0.180333	0.00733333
C08011G08	2561	2561	orange1.1g019575m	Protein At1g44750	AT1G44750	GO:0005345, purine transporter activity;				0.259667	0.283667	0.169667	0.024	-0.09	0.114
C18003E07	2569	2569	orange1.1g034342m	Gb|AAF21159.1	AT1G72690					0.503333	0.635667	0.703	0.132333	0.199667	-0.0673333
C20010D10	2585	2585	orange1.1g014593m	Putative t-complex protein 1 theta chain		GO:0005515, protein binding; GO:0005524, ATP binding;	GO:0044267, cellular protein metabolism;	GO:0008372, cellular component unknown;	Cpn60_TCP1,TCP-1/cpn60 chaperonin family,0	-0.431667	-0.554667	0.0593333	-0.123	0.491	-0.614
C07007E08	2600	2600	not available	Fb14	AT2G47690,AT3G62790	GO:0005554, molecular function unknown;	GO:0000004, biological process unknown;	GO:0005739, mitochondrion;		0.470833	-0.0651667	-0.262833	-0.536	-0.733667	0.197667
C08012F01	2604	2604	orange1.1g016129m	Putative DNA binding protein	AT3G51800	GO:0004239, methionyl aminopeptidase activity; GO:0008235, metalloexopeptidase activity;	GO:0006508, proteolysis;	GO:0008372, cellular component unknown;	Peptidase_M24,metallopeptidase family M24,0	0.0813333	0.108667	0.123333	0.0273333	0.042	-0.0146667
C20003A07	2607	2607	orange1.1g025467m	Protein kinase MK5		GO:0004672, protein kinase activity; GO:0004674, protein serine/threonine kinase activity; GO:0004713, protein-tyrosine kinase activity; GO:0005524, ATP binding; GO:0016301, kinase activity;			Pkinase,Protein kinase domain,1.8e-35	0.338	1.2035	0.409	0.8655	0.071	0.7945
C18007C04	2614	2614	orange1.1g036308m	Putative cyclophilin	AT2G38730	GO:0003755, peptidyl-prolyl cis-trans isomerase activity;	GO:0006457, protein folding;	GO:0008372, cellular component unknown;	Pro_isomerase,Cyclophilin type peptidyl-prolyl cis-tr,0	0.344	0.132667	-0.0383333	-0.211333	-0.382333	0.171
C18008C02	2616	2616	orange1.1g019248m	Probable gibberellin receptor GID1L2	AT3G63010	GO:0003824, catalytic activity;	GO:0000004, biological process unknown;	GO:0008372, cellular component unknown;		0.623333	0.412333	0.03	-0.211	-0.593333	0.382333
C08010H07	2625	2625	orange1.1g033667m	expressed protein						-0.0533333	0.0653333	0.0926667	0.118667	0.146	-0.0273333
C07004E02	2626	2626	orange1.1g028140m	Aquaporin		GO:0015250, water channel activity;	GO:0006810, transport;	GO:0016020, membrane;	MIP,Major intrinsic protein,0	-0.596	-1.27733	-0.122	-0.681333	0.474	-1.15533
C08002G12	2631	2631	orange1.1g008464m	Similarity to alpha galactosidase		GO:0004553, hydrolase activity- hydrolyzing O-glycosyl compounds; GO:0004557, alpha-galactosidase activity;	GO:0005975, carbohydrate metabolism;	GO:0008372, cellular component unknown;		-0.0886667	-0.0856667	0.075	0.003	0.163667	-0.160667
C08012D07	2639	2639	not available	Copine I-like protein	AT1G79380	GO:0004842, ubiquitin-protein ligase activity; GO:0008270, zinc ion binding;	GO:0016567, protein ubiquitination;	GO:0000151, ubiquitin ligase complex; GO:0005739, mitochondrion;	Copine,Copine,0	0.120667	0.344	0.304	0.223333	0.183333	0.04
C07007F11	2643	2643	orange1.1g037036m	Ribosomal protein S8	ATCG00770					-0.18	-0.894333	-0.664667	-0.714333	-0.484667	-0.229667
C07009H03	2644	2644	orange1.1g032342m	Expressed protein	AT2G44310	GO:0005509, calcium ion binding;	GO:0000004, biological process unknown;	GO:0008372, cellular component unknown;	efhand,EF hand,8e-13;efhand,EF hand,8e-13	0.504333	0.470667	0.100667	-0.0336667	-0.403667	0.37
C18003D09	2645	2645	orange1.1g043261m	ZF-HD homeobox protein	AT4G24660	GO:0003700, transcription factor activity;			ZF-HD_dimer,ZF-HD protein dimerisation region,1.4e-39	-0.953	-0.224667	0.038	0.728333	0.991	-0.262667
C18012D06	2663	2663	orange1.1g020673m	T12C24.29	AT1G12760,AT4G11680	GO:0004842, ubiquitin-protein ligase activity; GO:0005515, protein binding; GO:0008270, zinc ion binding;	GO:0016567, protein ubiquitination;	GO:0000151, ubiquitin ligase complex; GO:0009507, chloroplast;		0.258333	0.561667	0.502	0.303333	0.243667	0.0596667
C08019A03	2671	2671	orange1.1g022353m	Putative GTP-binding protein	AT4G18800	GO:0005525, GTP binding;	GO:0006886, intracellular protein transport; GO:0007264, small GTPase mediated signal transduction; GO:0015031, protein transport;	GO:0008372, cellular component unknown;	Ras,Ras family,0	-0.006	0.133	0.0933333	0.139	0.0993333	0.0396667
C18008A08	2681	2681	orange1.1g025268m	DNA-binding protein	AT2G22430,AT5G65310	GO:0003700, transcription factor activity;	GO:0006355, regulation of transcription- DNA-dependent; GO:0009738, abscisic acid mediated signaling;	GO:0005634, nucleus; GO:0005739, mitochondrion;	Homeobox,Homeobox domain,3.3e-19;HALZ,Homeobox associated leucine zipper,6.1e-15	0.0173333	0.170667	-0.103333	0.153333	-0.120667	0.274
C08012A10	2698	2698	not available	UPI000036419D; Homolog of Homo sapiens "Phosphoglycerate dehydrogenase like 1	AT3G56740	GO:0005554, molecular function unknown;	GO:0000004, biological process unknown;	GO:0012505, endomembrane system;	UBA,UBA/TS-N domain,2.4e-11	-0.062	0.0943333	0.179333	0.156333	0.241333	-0.085
C08015F04	2702	2702	orange1.1g020640m	F21O3.7 protein	AT3G07360	GO:0004842, ubiquitin-protein ligase activity;	GO:0016567, protein ubiquitination;	GO:0000151, ubiquitin ligase complex;		-0.126333	-0.09	-0.0363333	0.0363333	0.09	-0.0536667
C07007G07	2713	2713	orange1.1g030986m	Expressed protein	AT2G17240					0.352	0.372667	0.47	0.0206667	0.118	-0.0973333
C08004F05	2722	2722	orange1.1g021126m	5-enol-pyruvylshikimate-phosphate synthase		GO:0003866, 3-phosphoshikimate 1-carboxyvinyltransferase activity;	GO:0016089, aromatic amino acid family biosynthesis- shikimate pathway; GO:0018920, glyphosate metabolism;	GO:0009507, chloroplast;		0.211333	0.27	0.2005	0.0586667	-0.0108333	0.0695
C20009F10	2723	2723	orange1.1g010081m	At1g72650/F28P22_16	AT1G72650	GO:0003677, DNA binding; GO:0003700, transcription factor activity;	GO:0000004, biological process unknown;	GO:0005634, nucleus;		0.247833	-0.835833	-0.4445	-1.08367	-0.692333	-0.391333
C18011C02	2726	2726	orange1.1g022637m	no_annotation_available						0.136667	0.531333	0.156	0.394667	0.0193333	0.375333
C20001D02	2754	2754	orange1.1g023691m	Protein tyrosine phosphatase						0.0646667	0.0803333	-0.318333	0.0156667	-0.383	0.398667
C20007F11	2757	2757	orange1.1g036137m	Arabidopsis thaliana genomic DNA, chromosome 5, P1 clone:MBB18	AT5G38610	GO:0004857, enzyme inhibitor activity; GO:0030599, pectinesterase activity; GO:0046910, pectinesterase inhibitor activity;	GO:0000004, biological process unknown;	GO:0012505, endomembrane system;		-	0.221333	0.0916667	+	+	0.129667
C07004D10	2760	2760	orange1.1g034904m	expressed protein	AT5G24165					0.142333	-0.19	-0.168333	-0.332333	-0.310667	-0.0216667
C08003B02	2786	2786	orange1.1g034043m	Ubiquitin-like protein SMT3	AT4G26840,AT5G55160				ubiquitin,Ubiquitin family,2.9e-11	-0.167333	-0.855667	-1.32933	-0.688333	-1.162	0.473667
C08013D01	2788	2788	orange1.1g034106m	Putative vacuolar ATPase subunit H protein		GO:0005524, ATP binding; GO:0046933, hydrogen-transporting ATP synthase activity- rotational mechanism; GO:0046961, hydrogen-transporting ATPase activity- rotational mechanism;	GO:0015986, ATP synthesis coupled proton transport;	GO:0000221, hydrogen-transporting ATPase V1 domain; GO:0000300, peripheral to membrane of membrane fraction;		0.0373333	0.0106667	0.119	-0.0266667	0.0816667	-0.108333
C07007D03	2794	2794	orange1.1g028169m	Putative inorganic pyrophosphatase		GO:0000287, magnesium ion binding; GO:0004427, inorganic diphosphatase activity; GO:0016462, pyrophosphatase activity;	GO:0006796, phosphate metabolism; GO:0008152, metabolism;	GO:0005737, cytoplasm; GO:0016020, membrane;	Pyrophosphatase,Inorganic pyrophosphatase,2.9e-37	-0.102	-0.453	-0.00366667	-0.351	0.0983333	-0.449333
C18014A06	2796	2796	orange1.1g017863m	no_annotation_available						0.118667	0.325	0.304667	0.206333	0.186	0.0203333
C18004C12	2799	2799	orange1.1g048035m	COR15						-0.0883333	0.21	0.273	0.298333	0.361333	-0.063
C08005C12	2804	2804	orange1.1g007947m	Putative leucine aminopeptidase		GO:0004177, aminopeptidase activity;	GO:0006508, proteolysis;	GO:0005622, intracellular;	Peptidase_M17,Cytosol aminopeptidase family, catalyti,5.2e-16	0.650667	-0.004	-0.383333	-0.654667	-1.034	0.379333
C18008G06	2805	2805	orange1.1g038418m	Gb|AAB82637.1		GO:0005554, molecular function unknown;	GO:0000004, biological process unknown;			-0.0578333	0.0485	-0.2955	0.106333	-0.237667	0.344
C07002D06	2809	2809	orange1.1g015194m	Expressed protein				GO:0005739, mitochondrion;		0.1025	0.325833	-0.187	0.223333	-0.2895	0.512833
C18014C12	2818	2818	orange1.1g022276m	Cysteine proteinase precursor	AT4G16190	GO:0004197, cysteine-type endopeptidase activity; GO:0008234, cysteine-type peptidase activity;	GO:0006508, proteolysis;	GO:0012505, endomembrane system;	Inhibitor_I29,Cathepsin propeptide inhibitor domain,2.5e-23;Peptidase_C1,Papain family cysteine protease,0	0.081	0.089	-0.121667	0.008	-0.202667	0.210667
C18015E10	2819	2819	orange1.1g028931m	Ribosomal protein L22	ATCG00810				Ribosomal_L22,Ribosomal protein L22p/L17e,2.8e-37	-0.776	-1.569	-0.788667	-0.793	-0.0126667	-0.780333
C08016D04	2821	2821	orange1.1g015125m	Cytosolic alpha-amylase					Alpha-amyl_C2,Alpha-amylase C-terminal beta-sheet dom,6.7e-30	-0.00816667	0.0373333	0.117333	0.0455	0.1255	-0.08
C08016B12	2824	2824	orange1.1g011555m	no_annotation_available						0.032	0.0803333	0.265	0.0483333	0.233	-0.184667
C08013A01	2828	2828	not available	no_annotation_available						-0.226	-0.0686667	-0.055	0.157333	0.171	-0.0136667
C20002E06	2839	2839	orange1.1g032343m	AT5g17550/K10A8_30	AT5G17550	GO:0005554, molecular function unknown;	GO:0007031, peroxisome organization and biogenesis;	GO:0005777, peroxisome;	Pex19,Pex19 protein family,7.2e-26	0.156667	0.210667	0.0806667	0.054	-0.076	0.13
C08019G08	2841	2841	orange1.1g026684m	Expressed protein	AT5G20700		GO:0000004, biological process unknown;		DUF581,Protein of unknown function (DUF581),1.3e-32	0.255	-0.812	-0.493	-1.067	-0.748	-0.319
C08003A12	2845	2845	orange1.1g023021m	Aquaporin PIP1.3		GO:0015250, water channel activity;	GO:0006810, transport;	GO:0016020, membrane;		-0.346667	-1.356	-0.383	-1.00933	-0.0363333	-0.973
C08016A07	2846	2846	orange1.1g013511m	Putative ATP/GTP-binding protein		GO:0005488, binding;		GO:0005849, mRNA cleavage factor complex; GO:0009507, chloroplast;	Clp1,Pre-mRNA cleavage complex II protein Clp1,0	0.0176667	-0.064	0.108	-0.0816667	0.0903333	-0.172
C08018H02	2853	2853	orange1.1g027494m	F15K9.19 protein	AT4G02860	GO:0003824, catalytic activity;	GO:0009058, biosynthesis;		PhzC-PhzF,Phenazine biosynthesis-like protein,4.7e-21	0.226	0.0783333	0.224667	-0.147667	-0.00133333	-0.146333
C18008H04	2854	2854	orange1.1g005268m	UPI0000162B89; EMB2758				GO:0005739, mitochondrion;		-0.046	0.119333	-0.0373333	0.165333	0.00866667	0.156667
C20009H12	2860	2860	orange1.1g013213m	Arabidopsis thaliana genomic DNA, chromosome 3, P1 clone: MDC8	AT3G16490	GO:0005516, calmodulin binding;	GO:0000004, biological process unknown;	GO:0008372, cellular component unknown;		-0.318167	-1.3625	-	-1.04433	-	+
C08018C06	2880	2880	orange1.1g014319m	F2H15.16		GO:0005554, molecular function unknown;		GO:0008372, cellular component unknown;			+		+		+
C18005H01	2881	2881	orange1.1g026623m	AT4g18030/T6K21_210			GO:0000004, biological process unknown;	GO:0005739, mitochondrion;		-0.00466667	-0.0983333	-0.0186667	-0.0936667	-0.014	-0.0796667
C07009G11	2882	2882	orange1.1g000968m	OSJNBa0032F06.20 protein	AT4G00630	GO:0015386, potassium:hydrogen antiporter activity;	GO:0006812, cation transport; GO:0006813, potassium ion transport; GO:0006885, regulation of pH;	GO:0008372, cellular component unknown;	TrkA_N,TrkA-N domain,1e-30	-0.291	-0.91	-0.767	-0.619	-0.476	-0.143
C08004F12	2883	2883	orange1.1g034709m	UVI1	AT1G19020					-0.0886667	3.08967	2.55733	3.17833	2.646	0.532333
C07009E08	2887	2887	orange1.1g039893m	Metallothionein-like protein						0.382333	0.0866667	-0.687667	-0.295667	-1.07	0.774333
C07007A04	2890	2890	orange1.1g010583m	Putative heat-shock protein 90		GO:0005524, ATP binding; GO:0051082, unfolded protein binding;	GO:0006457, protein folding;		HSP90,Hsp90 protein,6.9e-19	-0.290333	-0.306667	0.239333	-0.0163333	0.529667	-0.546
C18007F05	2895	2895	orange1.1g031531m	no_annotation_available		GO:0005554, molecular function unknown;	GO:0000004, biological process unknown;	GO:0009507, chloroplast;	DUF836,Glutaredoxin-like domain (DUF836),6.2e-12	0.116833	0.073	0.130833	-0.0438333	0.014	-0.0578333
C20010E08	2899	2899	orange1.1g034630m	Fiber protein Fb15	AT4G30010					-0.489333	-1.01	-0.498667	-0.520667	-0.00933333	-0.511333
C18012A06	2900	2900	orange1.1g005013m	no_annotation_available						-0.174333	0.171667	0.471333	0.346	0.645667	-0.299667
C08017B02	2901	2901	orange1.1g033975m	Glutaredoxin, putative	AT1G77370	GO:0005489, electron transporter activity; GO:0008794, arsenate reductase (glutaredoxin) activity; GO:0030508, thiol-disulfide exchange intermediate activity;	GO:0006118, electron transport; GO:0045454, cell redox homeostasis;	GO:0012505, endomembrane system;	Glutaredoxin,Glutaredoxin,2.9e-24	-0.512	-0.0616667	0.0763333	0.450333	0.588333	-0.138
C18012C01	2904	2904	not available	Probable WRKY transcription factor 28	AT4G18170	GO:0003700, transcription factor activity;	GO:0006355, regulation of transcription- DNA-dependent;	GO:0008372, cellular component unknown;	WRKY,WRKY DNA -binding domain,1.10001e-40	0.105	1.6675	-0.145	1.5625	-0.25	1.8125
C07010F03	2906	2906	orange1.1g032125m	40S ribosomal protein S16	AT2G09990,AT5G18380	GO:0003735, structural constituent of ribosome;	GO:0006412, protein biosynthesis;	GO:0005843, cytosolic small ribosomal subunit (sensu Eukaryota);	Ribosomal_S9,Ribosomal protein S9/S16,0	0.0903333	0.180667	-0.185333	0.0903333	-0.275667	0.366
C18007H07	2917	2917	orange1.1g033062m	Putative caltractin	AT2G46600	GO:0005509, calcium ion binding;		GO:0008372, cellular component unknown;		0.274333	0.473667	0.364	0.199333	0.0896667	0.109667
C08004D10	2921	2921	orange1.1g023214m	NTGP4	AT1G33970	GO:0005525, GTP binding;	GO:0009618, response to pathogenic bacteria;		AIG1,AIG1 family,0	-0.431333	-0.6695	-0.408333	-0.238167	0.023	-0.261167
C18011G11	2922	2922	orange1.1g032725m	Arabidopsis thaliana genomic DNA, chromosome 3, P1 clone: MLN21	AT3G14280					0.036	0.423	0.106	0.387	0.07	0.317
C07001D06	2933	2933	orange1.1g020041m	Putative Reg receptor	AT3G55830	GO:0016757, transferase activity- transferring glycosyl groups;		GO:0008372, cellular component unknown;		0.0326667	0.033	0.0743333	0.000333333	0.0416667	-0.0413333
C07003F07	2940	2940	orange1.1g025102m	Gb|AAC32911.1	AT5G42660	GO:0005554, molecular function unknown;	GO:0000004, biological process unknown;	GO:0009507, chloroplast;	DUF616,Protein of unknown function (DUF616),1.1e-20	0.118333	0.011	0.185	-0.107333	0.0666667	-0.174
C20010F02	2946	2946	orange1.1g029415m	60S ribosomal protein L9		GO:0003735, structural constituent of ribosome;	GO:0006412, protein biosynthesis;	GO:0005622, intracellular; GO:0005840, ribosome; GO:0015934, large ribosomal subunit;	Ribosomal_L6,Ribosomal protein L6,1.8e-20;Ribosomal_L6,Ribosomal protein L6,1.8e-20	0.561667	-0.326333	-0.511333	-0.888	-1.073	0.185
C18014E01	2947	2947	orange1.1g034535m	Transcription elongation factor 1 homolog	AT5G46030	GO:0005554, molecular function unknown;	GO:0000004, biological process unknown;	GO:0008372, cellular component unknown;	DUF701,Putative zinc binding domain (DUF701),2.5e-22	0.021	0.0573333	-0.103333	0.0363333	-0.124333	0.160667
C08019D10	2954	2954	not available	Reversibly glycosylated polypeptide		GO:0047210, alpha-1-4-glucan-protein synthase (UDP-forming) activity;	GO:0030244, cellulose biosynthesis;		RGP,Reversibly glycosylated polypeptide,0	-0.078	-0.034	0.0666667	0.044	0.144667	-0.100667
C20001D10	2960	2960	orange1.1g011170m	OSJNBa0084K11.7 protein		GO:0004560, alpha-L-fucosidase activity;	GO:0005975, carbohydrate metabolism;	GO:0012505, endomembrane system;		-0.335667	-0.173667	-0.219833	0.162	0.115833	0.0461667
C18012D04	2961	2961	not available	no_annotation_available						0.134667	0.212333	0.061	0.0776667	-0.0736667	0.151333
C07009D10	2970	2970	orange1.1g027173m	no_annotation_available						0.112667	-0.455167	-0.885667	-0.567833	-0.998333	0.4305
C20007C06	2973	2973	orange1.1g033324m	Copia-like retroelement pol polyprotein	AT4G29480	GO:0046933, hydrogen-transporting ATP synthase activity- rotational mechanism; GO:0046961, hydrogen-transporting ATPase activity- rotational mechanism;	GO:0015986, ATP synthesis coupled proton transport; GO:0015992, proton transport;	GO:0016469, proton-transporting two-sector ATPase complex;	ATP-synt_G,Mitochondrial ATP synthase g subunit,0	-0.0666667	-0.573333	-0.375333	-0.506667	-0.308667	-0.198
C18007A05	2975	2975	not available	no_annotation_available						0.0566667	0.0783333	0.571333	0.0216667	0.514667	-0.493
C18007E12	2978	2978	orange1.1g040741m	Cysteine desulfurase, mitochondrial precursor		GO:0008483, transaminase activity;	GO:0008152, metabolism;	GO:0005739, mitochondrion;	Aminotran_5,Aminotransferase class-V,0	-0.0196667	0.465	0.722667	0.484667	0.742333	-0.257667
C20010D02	2979	2979	orange1.1g022500m	Shaggy-related protein kinase eta		GO:0016301, kinase activity;			Pkinase,Protein kinase domain,0;Pkinase_Tyr,Protein tyrosine kinase,2e-13	0.273333	0.653667	-0.092	0.380333	-0.365333	0.745667
C20004B04	2986	2986	not available	Hydroxycinnamoyl transferase		GO:0016740, transferase activity;		GO:0008372, cellular component unknown;		-	-0.6095	-0.588667	+	+	-0.0208333
C07003E12	2988	2988	orange1.1g031722m	Protein At4g37925	AT4G37925			GO:0005739, mitochondrion;		-0.0203333	-0.123333	0.05	-0.103	0.0703333	-0.173333
C08014G04	2992	2992	orange1.1g043024m	no_annotation_available						0.156	0.180667	0.327667	0.0246667	0.171667	-0.147
C18005C09	2994	2994		no_annotation_available						0.154333	0.641	0.252	0.486667	0.0976667	0.389
C07010A07	2998	2998	orange1.1g015554m	UPI00000A5536; Plectin-related protein-like		GO:0005554, molecular function unknown;	GO:0000004, biological process unknown;	GO:0005739, mitochondrion;		0.193667	-0.443667	-0.634667	-0.637333	-0.828333	0.191
C20003B06	2999	2999	orange1.1g026412m	Disulfide-isomerase-like protein	AT2G47470	GO:0005489, electron transporter activity; GO:0016853, isomerase activity; GO:0030508, thiol-disulfide exchange intermediate activity;	GO:0006118, electron transport;	GO:0012505, endomembrane system;	Thioredoxin,Thioredoxin,0;Thioredoxin,Thioredoxin,0;ERp29,Endoplasmic reticulum protein ERp29, C-t,0	-0.371333	-0.0803333	-0.0743333	0.291	0.297	-0.006
C07003E08	3004	3004	orange1.1g034774m	no_annotation_available						0.0406667	0.012	0.136333	-0.0286667	0.0956667	-0.124333
C07006D08	3007	3007	not available	no_annotation_available						-0.169	0.003	-0.056	0.172	0.113	0.059
C07005F07	3008	3008	orange1.1g030533m	Iron-sulfur assembly protein IscA, chloroplast precursor	AT1G10500				Fe-S_biosyn,Iron-sulphur cluster biosynthesis,2.2e-36	0.0903333	0.252333	-0.246667	0.162	-0.337	0.499
C07001B10	3010	3010	orange1.1g033603m	Lipid-transfer protein	AT5G59310	GO:0008289, lipid binding;		GO:0012505, endomembrane system;		-0.049	0.103	-0.0326667	0.152	0.0163333	0.135667
C08017E08	3011	3011	orange1.1g008080m	Squamosa promoter-binding-like protein 1						0.118667	-0.0176667	-0.051	-0.136333	-0.169667	0.0333333
C20007D07	3020	3020	orange1.1g042188m	no_annotation_available
C18011H03	3021	3021	orange1.1g009539m	Expressed protein		GO:0005554, molecular function unknown;	GO:0000004, biological process unknown;	GO:0012505, endomembrane system;	C2,C2 domain,3e-13	-0.500333	-0.604	-0.345	-0.103667	0.155333	-0.259
C08004D11	3028	3028	orange1.1g047585m	Putative alanine acetyl transferase		GO:0008080, N-acetyltransferase activity;	GO:0008152, metabolism;	GO:0008372, cellular component unknown;	Acetyltransf_1,Acetyltransferase (GNAT) family,3.8e-13	0.369	1.64067	-0.0293333	1.27167	-0.398333	1.67
C20002E11	3032	3032	orange1.1g030914m	Similarity to thioredoxin	AT3G15660	GO:0005489, electron transporter activity;	GO:0006118, electron transport; GO:0045454, cell redox homeostasis;		Glutaredoxin,Glutaredoxin,2.9e-26	-0.262333	-0.131333	-0.0436667	0.131	0.218667	-0.0876667
C08012E11	3033	3033	orange1.1g023970m	no_annotation_available						-0.101333	0.181167	0.184	0.2825	0.285333	-0.00283333
C20002D11	3046	3046	orange1.1g012824m	Asparagine synthetase [glutamine-hydrolyzing]						-	-0.833833	-0.7675	+	+	-0.0663333
C20001G07	3050	3050	orange1.1g014155m	3-phosphoshikimate 1-carboxyvinyltransferase, chloroplast precursor	AT2G45300	GO:0003866, 3-phosphoshikimate 1-carboxyvinyltransferase activity;	GO:0016089, aromatic amino acid family biosynthesis- shikimate pathway; GO:0018920, glyphosate metabolism;	GO:0009507, chloroplast;		0.112833	0.7055	-0.201167	0.592667	-0.314	0.906667
C08001E10	3055	3055	orange1.1g034739m	no_annotation_available					GRP,Glycine rich protein family,2.9e-16	+	+	+	0.378667	0.38	-0.00133333
C08005E02	3060	3060	orange1.1g002682m	Glutaredoxin-related-like protein		GO:0005489, electron transporter activity;	GO:0006118, electron transport; GO:0045454, cell redox homeostasis;	GO:0008372, cellular component unknown;		-0.298	-0.104667	-0.165667	0.193333	0.132333	0.061
C18005G03	3062	3062	orange1.1g007379m	9-cis-epoxycarotenoid dioxygenase 1				GO:0009507, chloroplast;	RPE65,Retinal pigment epithelial membrane prot,0	-0.229333	-	0.229667	-	0.459	-
C07001B12	3065	3065	orange1.1g018624m	no_annotation_available						0.00733333	0.112333	-0.0213333	0.105	-0.0286667	0.133667
C07001C03	3066	3066	orange1.1g036820m	MAR binding filament-like protein 1-1	AT3G16000					0.0323333	0.091	0.202333	0.0586667	0.17	-0.111333
C07001C08	3067	3067	orange1.1g033659m	no_annotation_available						1.006	0.047	-0.094	-0.959	-1.1	0.141
C07001F09	3068	3068	orange1.1g032953m	no_annotation_available						-0.006	-0.0846667	0.0503333	-0.0786667	0.0563333	-0.135
C07002E04	3069	3069	orange1.1g017247m	NtcycD3-1 protein		GO:0004693, cyclin-dependent protein kinase activity;	GO:0000074, regulation of progression through cell cycle;	GO:0005634, nucleus;	Cyclin_N,Cyclin, N-terminal domain,7.1e-33	0.161	0.257	0.0436667	0.096	-0.117333	0.213333
C07002E05	3070	3070		no_annotation_available						0.120333	-0.033	-0.00366667	-0.153333	-0.124	-0.0293333
C07002E07	3071	3071	orange1.1g043287m	AT3g48690/T8P19_200		GO:0003824, catalytic activity;	GO:0000004, biological process unknown;	GO:0008372, cellular component unknown;	Abhydrolase_3,alpha/beta hydrolase fold,0	-0.145333	0.213	0.146	0.358333	0.291333	0.067
C07002F05	3072	3072	orange1.1g016005m	OSJNBb0116K07.15 protein			GO:0000004, biological process unknown;	GO:0012505, endomembrane system;		-	-0.0888333	-0.138	+	+	0.0491667
C07002G10	3073	3073	orange1.1g005235m	Putative transducin / WD-40 repeat protein	AT2G40360					0.06	-0.344	-0.374667	-0.404	-0.434667	0.0306667
C07002H03	3074	3074	not available	no_annotation_available						-0.036	-0.191333	-0.119667	-0.155333	-0.0836667	-0.0716667
C07003E02	3075	3075	orange1.1g042625m	F18B13.15 protein						-0.182	-0.0106667	-0.119667	0.171333	0.0623333	0.109
C07003F02	3076	3076	orange1.1g035195m	Hydroxycinnamoyl transferase		GO:0016740, transferase activity;		GO:0008372, cellular component unknown;	Transferase,Transferase family,0	-0.0546667	-0.0413333	-0.0346667	0.0133333	0.02	-0.00666667
C07003F03	3077	3077	orange1.1g005456m	no_annotation_available						0.196333	0.197	0.242667	0.000666667	0.0463333	-0.0456667
C07003F12	3078	3078	orange1.1g034302m	Thylakoid soluble phosphoprotein precursor	AT3G47070					-0.016	0.108667	0.132667	0.124667	0.148667	-0.024
C07004B04	3079	3079	orange1.1g034263m	Ubiquitin-conjugating enzyme, putative	AT3G57870	GO:0004840, ubiquitin conjugating enzyme activity;	GO:0006511, ubiquitin-dependent protein catabolism;	GO:0005739, mitochondrion;	UQ_con,Ubiquitin-conjugating enzyme,0	0.896667	0.363	-0.0728333	-0.533667	-0.9695	0.435833
C07004B11	3080	3080	orange1.1g033289m	Arabidopsis thaliana genomic DNA, chromosome 5, P1 clone:MTG10	AT5G62150	GO:0005554, molecular function unknown;	GO:0016998, cell wall catabolism;	GO:0012505, endomembrane system;		-0.021	0.258333	0.114	0.279333	0.135	0.144333
C07004D04	3081	3081	orange1.1g017820m	Serine/threonine-protein kinase SNT7, chloroplast precursor		GO:0004672, protein kinase activity; GO:0016301, kinase activity;	GO:0042548, regulation of photosynthesis- light reaction;	GO:0009507, chloroplast;		0.0896667	0.02	-0.425	-0.0696667	-0.514667	0.445
C07004F02	3082	3082	orange1.1g034075m	Putative glutaredoxin	AT5G18600	GO:0005489, electron transporter activity; GO:0008794, arsenate reductase (glutaredoxin) activity; GO:0030508, thiol-disulfide exchange intermediate activity;	GO:0006118, electron transport; GO:0045454, cell redox homeostasis;	GO:0008372, cellular component unknown;	Glutaredoxin,Glutaredoxin,3.3e-17	0.055	0.209667	0.182333	0.154667	0.127333	0.0273333
C07004G01	3083	3083	orange1.1g034788m	no_annotation_available						-0.506333	-0.566333	-0.559	-0.06	-0.0526667	-0.00733333
C07004G10	3084	3084	orange1.1g014377m	Lycopene cyclase		GO:0045436, lycopene beta cyclase activity;	GO:0016120, carotene biosynthesis;	GO:0009507, chloroplast;	Lycopene_cycl,Lycopene cyclase protein,0	1.0375	0.313167	-	-0.724333	-	+
C07005B07	3085	3085	orange1.1g038697m	Dbj|BAA90353.1	AT5G04910					0.355167	0.0075	-0.00983333	-0.347667	-0.365	0.0173333
C07005C10	3086	3086	orange1.1g035398m	no_annotation_available						0.259667	0.041	0.048	-0.218667	-0.211667	-0.007
C07006B09	3087	3087		no_annotation_available						0.168333	0.383	0.160333	0.214667	-0.008	0.222667
C07006B11	3088	3088	orange1.1g024567m	Cyclin C-like protein	AT5G48630	GO:0004693, cyclin-dependent protein kinase activity;	GO:0000074, regulation of progression through cell cycle;			0.198	0.399667	-0.0373333	0.201667	-0.235333	0.437
C07006C10	3089	3089	orange1.1g010288m	Phosphoglycerate mutase family, putative		GO:0003824, catalytic activity;	GO:0008152, metabolism;	GO:0009507, chloroplast;		-0.0793333	0.454333	0.0153333	0.533667	0.0946667	0.439
C07006D03	3090	3090	orange1.1g030323m	RING-H2 zinc finger protein RHA2a	AT1G15100	GO:0004842, ubiquitin-protein ligase activity; GO:0005515, protein binding; GO:0008270, zinc ion binding;	GO:0016567, protein ubiquitination;	GO:0000151, ubiquitin ligase complex; GO:0012505, endomembrane system;		0.0453333	0.174	0.244333	0.128667	0.199	-0.0703333
C07006D04	3091	3091	orange1.1g034006m	60S ribosomal protein L44	AT3G23390,AT4G14320	GO:0003735, structural constituent of ribosome;	GO:0006412, protein biosynthesis;	GO:0005622, intracellular; GO:0005840, ribosome;	Ribosomal_L44,Ribosomal protein L44,0	0.0566667	0.172333	0.167667	0.115667	0.111	0.00466667
C07006H02	3092	3092	orange1.1g013105m	Auxin-regulated dual specificity cytosolic kinase						0.110667	0.411333	0.258667	0.300667	0.148	0.152667
C07007A08	3093	3093	orange1.1g002522m	Eukaryotic translation initiation factor 3 subunit 8					eIF-3c_C,Eukaryotic translation initiation fac,1.7e-24	0.129333	0.380667	0.624667	0.251333	0.495333	-0.244
C07007C10	3094	3094	orange1.1g004438m	Arginine decarboxylase	AT2G16500		GO:0006979, response to oxidative stress;	GO:0009507, chloroplast;		0.774333	1.41533	0.736333	0.641	-0.038	0.679
C07007F01	3095	3095	orange1.1g028800m	Developmental protein, putative	AT1G73030	GO:0005554, molecular function unknown;	GO:0000004, biological process unknown;	GO:0008372, cellular component unknown;	ESCRT-III,ESCRT-III complex subunit,0	0.124667	0.0623333	0.562667	-0.0623333	0.438	-0.500333
C07007F05	3096	3096	orange1.1g031231m	expressed protein	AT1G73350					0.14	-0.477	0.127333	-0.617	-0.0126667	-0.604333
C07008A11	3097	3097	orange1.1g029703m	Thioredoxin-like 5, chloroplast precursor	AT5G06690	GO:0005489, electron transporter activity; GO:0030508, thiol-disulfide exchange intermediate activity;	GO:0006118, electron transport;	GO:0009507, chloroplast;		-0.244333	0.621667	0.105333	0.866	0.349667	0.516333
C07008B07	3098	3098	orange1.1g001204m	Arabidopsis thaliana genomic DNA, chromosome 5, TAC clone:K21L19	AT5G58040	GO:0005554, molecular function unknown;	GO:0000004, biological process unknown;	GO:0008372, cellular component unknown;		0.392	-0.114667	-0.227333	-0.506667	-0.619333	0.112667
C07008B09	3099	3099	orange1.1g012082m	Leucine-rich repeat protein, putative	AT4G35470	GO:0005515, protein binding;	GO:0000004, biological process unknown;	GO:0008372, cellular component unknown;	LRR_1,Leucine Rich Repeat,1.4e-28;LRR_1,Leucine Rich Repeat,1.4e-28;LRR_1,Leucine Rich Repeat,1.4e-28;LRR_1,Leucine Rich Repeat,1.4e-28;LRR_1,Leucine Rich Repeat,1.4e-28;LRR_1,Leucine Rich Repeat,1.4e-28;LRR_1,Leucine Rich Repeat,1.4e-28;LRR_1,Leucine Ric	0.133333	0.179	0.171667	0.0456667	0.0383333	0.00733333
C07008G11	3100	3100	orange1.1g026920m	Expressed protein			GO:0000004, biological process unknown;	GO:0012505, endomembrane system;	DUF231,Arabidopsis proteins of unknown function,1.3e-12	-0.595	-0.795667	-0.786333	-0.200667	-0.191333	-0.00933333
C07009A03	3101	3101	orange1.1g028916m	Cold acclimation protein COR413-TM1	AT1G29395	GO:0005554, molecular function unknown;			WCOR413,Cold acclimation protein WCOR413,0	-0.604	-0.529	0.18	0.075	0.784	-0.709
C07009B01	3102	3102	orange1.1g026947m	Nodulin26-like major intrinsic protein	AT4G18910	GO:0015250, water channel activity;	GO:0006810, transport;	GO:0016020, membrane;	MIP,Major intrinsic protein,0	+	+	+	-0.118667	-0.186	0.0673333
C07010B06	3103	3103	orange1.1g013453m	Major facilitator superfamily protein						0.880333	1.78667	1.004	0.906333	0.123667	0.782667
C07010C04	3104	3104	orange1.1g033992m	Arabidopsis thaliana genomic DNA, chromosome 5, P1 clone:MIO24	AT5G51720	GO:0005554, molecular function unknown;	GO:0000004, biological process unknown;	GO:0008372, cellular component unknown;		-0.246667	0.0153333	-0.775	0.262	-0.528333	0.790333
C07010C12	3105	3105	orange1.1g037348m	Rieske iron-sulfur protein Tic55 precursor						-0.709	-1.38767	-1.00533	-0.678667	-0.296333	-0.382333
C07010D09	3106	3106	orange1.1g032269m	Ferredoxin, chloroplast precursor	AT1G60950	GO:0005489, electron transporter activity; GO:0005506, iron ion binding;	GO:0006118, electron transport; GO:0009416, response to light stimulus; GO:0009767, photosynthetic electron transport;	GO:0009507, chloroplast; GO:0009570, chloroplast stroma;	Fer2,2Fe-2S iron-sulfur cluster binding do,2.9e-32	-0.526333	-0.647667	-0.434	-0.121333	0.0923333	-0.213667
C08017B11	3107	3107	orange1.1g027992m	Putative 3-deoxy-manno-octulosonate cytidylyltransferase	AT1G53000	GO:0008690, 3-deoxy-manno-octulosonate cytidylyltransferase activity; GO:0016779, nucleotidyltransferase activity;	GO:0009103, lipopolysaccharide biosynthesis;	GO:0005739, mitochondrion;	CTP_transf_3,Cytidylyltransferase,0	0.324	0.2775	0.126	-0.0465	-0.198	0.1515
C18006G08	3112	3112	orange1.1g021869m	30S ribosomal protein S5	AT2G33800	GO:0003735, structural constituent of ribosome;	GO:0006412, protein biosynthesis;	GO:0005622, intracellular; GO:0005840, ribosome; GO:0009507, chloroplast; GO:0015935, small ribosomal subunit;	Ribosomal_S5,Ribosomal protein S5, N-terminal doma,1.3e-30;Ribosomal_S5_C,Ribosomal protein S5, C-terminal doma,3.7e-32	0.0466667	-0.249333	-0.179333	-0.296	-0.226	-0.07
C08001A12	3113	3113	orange1.1g031999m	Calmodulin		GO:0004672, protein kinase activity; GO:0004674, protein serine/threonine kinase activity; GO:0004685, calcium- and calmodulin-dependent protein kinase activity; GO:0004713, protein-tyrosine kinase activity; GO:0005509, calcium ion binding; GO:0005524, AT	GO:0006468, protein amino acid phosphorylation;	GO:0005739, mitochondrion;	efhand,EF hand,0;efhand,EF hand,0;efhand,EF hand,0;efhand,EF hand,0	+	+	+	0.0906667	-0.0218333	0.1125
C08001D09	3114	3114	orange1.1g032525m	T26J12.8 protein	AT1G23150	GO:0005554, molecular function unknown;	GO:0000004, biological process unknown;	GO:0005739, mitochondrion;		+	+	+	1.88167	0.537667	1.344
C08001E03	3115	3115	not available	no_annotation_available						0.001	0.221	0.024	0.22	0.023	0.197
C08001E06	3116	3116	orange1.1g048118m	Guanine nucleotide-binding protein beta subunit 2-like 1		GO:0000166, nucleotide binding;	GO:0000004, biological process unknown;	GO:0005834, heterotrimeric G-protein complex;	WD40,WD domain, G-beta repeat,0;WD40,WD domain, G-beta repeat,0;WD40,WD domain, G-beta repeat,0;WD40,WD domain, G-beta repeat,0;WD40,WD domain, G-beta repeat,0	-0.00266667	0.1075	-0.16	0.110167	-0.157333	0.2675
C08001E08	3117	3117	orange1.1g024105m	UPI00005846AC; PREDICTED: similar to ribosomal protein S2		GO:0003735, structural constituent of ribosome;	GO:0006412, protein biosynthesis;	GO:0005843, cytosolic small ribosomal subunit (sensu Eukaryota);	Ribosomal_S5,Ribosomal protein S5, N-terminal domai,2.1e-32;Ribosomal_S5_C,Ribosomal protein S5, C-terminal domai,2e-32	0.244333	0.421333	0.365333	0.177	0.121	0.056
C08001F11	3118	3118	orange1.1g028405m	F21O3.14 protein	AT4G27990	GO:0005554, molecular function unknown;	GO:0000004, biological process unknown;	GO:0009941, chloroplast envelope;	YGGT,YGGT family,1.5e-32	-0.142667	0.0876667	0.1155	0.230333	0.258167	-0.0278333
C08001H05	3119	3119	orange1.1g026430m	Fe-superoxide dismutase 1		GO:0008382, iron superoxide dismutase activity;		GO:0009507, chloroplast;	Sod_Fe_C,Iron/manganese superoxide dismutases, C-term,1.3e-13	0.249	0.108333	-0.0876667	-0.140667	-0.336667	0.196
C08001H07	3120	3120	not available	40S ribosomal protein S3a		GO:0003735, structural constituent of ribosome;	GO:0006412, protein biosynthesis;	GO:0005843, cytosolic small ribosomal subunit (sensu Eukaryota);	Ribosomal_S3Ae,Ribosomal S3Ae family,0	-0.0773333	0.173333	-	0.250667	-	+
C08002A01	3121	3121	orange1.1g013059m	OSJNBa0088I22.17 protein						0.213	0.223	-0.291	0.01	-0.504	0.514
C08002A05	3122	3122	orange1.1g034707m	Cysteine protease inhibitor					Cystatin,Cystatin domain,6.2e-21	-1.24833	-0.506667	0.279667	0.741667	1.528	-0.786333
C08002A08	3123	3123	not available	no_annotation_available						0.463	0.880667	0.109333	0.417667	-0.353667	0.771333
C08002B06	3124	3124	orange1.1g031854m	40S ribosomal protein S13-1		GO:0003735, structural constituent of ribosome;	GO:0006412, protein biosynthesis;	GO:0005843, cytosolic small ribosomal subunit (sensu Eukaryota);	Ribosomal_S13_N,Ribosomal S13/S15 N-terminal domain,2.6e-38;Ribosomal_S15,Ribosomal protein S15,3.6e-27	0.105667	0.0866667	0.024	-0.019	-0.0816667	0.0626667
C08002B07	3125	3125	not available	no_annotation_available						-0.460667	-1.06333	-0.172	-0.602667	0.288667	-0.891333
C08002C04	3126	3126	not available	Ribosomal protein L36e					Ribosomal_L36e,Ribosomal protein L36e,6.8e-28	0.646	0.452333	0.156333	-0.193667	-0.489667	0.296
C08002H01	3127	3127	orange1.1g032617m	Bet1-like protein At4g14600	AT4G14600	GO:0005554, molecular function unknown;	GO:0000004, biological process unknown;	GO:0005739, mitochondrion;		0.110667	0.133	-0.231	0.0223333	-0.341667	0.364
C08002H07	3128	3128	not available	no_annotation_available						-0.0143333	0.0526667	-0.0153333	0.067	-0.001	0.068
C08003B03	3129	3129	not available	UPI00004DA1E9; LOC395048 protein		GO:0005489, electron transporter activity; GO:0016853, isomerase activity; GO:0030508, thiol-disulfide exchange intermediate activity;	GO:0006118, electron transport;		Thioredoxin,Thioredoxin,0	-	0.1065	0.179	+	+	-0.0725
C08003B08	3130	3130	orange1.1g016673m	Sugar transport protein 14		GO:0005351, sugar porter activity; GO:0015144, carbohydrate transporter activity;	GO:0006810, transport; GO:0008643, carbohydrate transport;	GO:0016020, membrane; GO:0016021, integral to membrane;		-0.273	0.624333	0.896	0.897333	1.169	-0.271667
C08003C07	3131	3131	not available	ATP-dependent RNA helicase A-like protein		GO:0003676, nucleic acid binding; GO:0003725, double-stranded RNA binding; GO:0004386, helicase activity; GO:0005524, ATP binding; GO:0008026, ATP-dependent helicase activity;	GO:0000004, biological process unknown;	GO:0005622, intracellular;		0.296667	0.317	0.226667	0.0203333	-0.07	0.0903333
C08003E07	3132	3132	orange1.1g013945m	UPI000009DFAE; unnamed protein product		GO:0003677, DNA binding;	GO:0006355, regulation of transcription- DNA-dependent;		B3,B3 DNA binding domain,1.7e-17	0.14	0.153	0.3365	0.013	0.1965	-0.1835
C08003E09	3133	3133	not available	no_annotation_available						-0.253	-0.283	-0.137	-0.03	0.116	-0.146
C08003G07	3134	3134	orange1.1g003691m	Putative CDC48/ATPase		GO:0000166, nucleotide binding; GO:0005524, ATP binding; GO:0016787, hydrolase activity; GO:0017111, nucleoside-triphosphatase activity;			AAA,ATPase family associated with various ce,7.2e-29	0.100333	0.246333	0.204	0.146	0.103667	0.0423333
C08004C02	3135	3135	orange1.1g015435m	Aspartate aminotransferase		GO:0003824, catalytic activity; GO:0008483, transaminase activity; GO:0016769, transferase activity- transferring nitrogenous groups;	GO:0006520, amino acid metabolism; GO:0009058, biosynthesis;			-0.213333	0.151	-0.154	0.364333	0.0593333	0.305
C08004C08	3136	3136	orange1.1g033711m	Protein translation factor SUI1 homolog						0.745667	0.463333	0.352	-0.282333	-0.393667	0.111333
C08004E03	3137	3137	not available	Preprocathepsin D precursor		GO:0004190, aspartic-type endopeptidase activity; GO:0004194, pepsin A activity;	GO:0006508, proteolysis; GO:0006629, lipid metabolism;	GO:0012505, endomembrane system;	Asp,Eukaryotic aspartyl protease,0	0.263333	0.203667	0.219	-0.0596667	-0.0443333	-0.0153333
C08004G07	3138	3138	not available	Unknow protein						-0.227333	-0.716	-0.327667	-0.488667	-0.100333	-0.388333
C08004H01	3139	3139	orange1.1g043606m	S14		GO:0003735, structural constituent of ribosome;	GO:0006412, protein biosynthesis;	GO:0005843, cytosolic small ribosomal subunit (sensu Eukaryota);	Ribosomal_S11,Ribosomal protein S11,0	0.197	0.093	-0.014	-0.104	-0.211	0.107
C08004H03	3140	3140	orange1.1g032182m	Putative L24 ribosomal protein	AT3G49910	GO:0003735, structural constituent of ribosome;	GO:0006412, protein biosynthesis;	GO:0005622, intracellular; GO:0005739, mitochondrion; GO:0005840, ribosome; GO:0015934, large ribosomal subunit;		0.0106667	0.464667	-0.290333	0.454	-0.301	0.755
C08005B02	3141	3141	not available	CG18327-PA					Mito_carr,Mitochondrial carrier protein,3.99931e-42;Mito_carr,Mitochondrial carrier protein,3.99931e-42	0.012	-0.0236667	0.0896667	-0.0356667	0.0776667	-0.113333
C08005C01	3142	3142	orange1.1g045079m	Putative transcription factor	AT2G29060	GO:0003700, transcription factor activity;	GO:0045449, regulation of transcription;	GO:0008372, cellular component unknown;	GRAS,GRAS family transcription factor,0	0.19	0.344667	0.42	0.154667	0.23	-0.0753333
C08005E06	3143	3143	not available	Ribosomal protein L14		GO:0003735, structural constituent of ribosome;	GO:0006412, protein biosynthesis; GO:0007046, ribosome biogenesis;	GO:0005622, intracellular; GO:0005840, ribosome;	Ribosomal_L14e,Ribosomal protein L14,9.4e-30	-0.022	-0.00366667	-0.225333	0.0183333	-0.203333	0.221667
C08005G07	3144	3144	orange1.1g040741m	Cysteine desulfurase, mitochondrial precursor		GO:0008483, transaminase activity;	GO:0008152, metabolism;	GO:0005739, mitochondrion;	Aminotran_5,Aminotransferase class-V,0	-0.015	0.910667	0.105	0.925667	0.12	0.805667
C08005H01	3145	3145	not available	60S ribosomal protein L17-A		GO:0003735, structural constituent of ribosome;	GO:0006412, protein biosynthesis;	GO:0005622, intracellular; GO:0005840, ribosome; GO:0015934, large ribosomal subunit;	Ribosomal_L22,Ribosomal protein L22p/L17e,0	+	+	+	0.291667	0.211333	0.0803333
C08006A03	3146	3146	orange1.1g016963m	no_annotation_available						0.36	0.373667	0.511333	0.0136667	0.151333	-0.137667
C08006B01	3147	3147	orange1.1g030588m	no_annotation_available						0.0388333	0.146667	0.0826667	0.107833	0.0438333	0.064
C08006B05	3148	3148	orange1.1g033842m	no_annotation_available						1.31233	-0.778	-0.783	-2.09033	-2.09533	0.005
C08006H01	3149	3149	not available	no_annotation_available						-0.107667	-0.245667	-0.191	-0.138	-0.0833333	-0.0546667
C08008B05	3150	3150	orange1.1g039529m	Serine carboxypeptidase II, putative		GO:0003824, catalytic activity; GO:0004185, serine carboxypeptidase activity;	GO:0006508, proteolysis;	GO:0012505, endomembrane system;		0.123333	-0.0413333	-0.136	-0.164667	-0.259333	0.0946667
C08008C02	3151	3151	orange1.1g016956m	Zinc finger protein Glo3-like		GO:0003677, DNA binding;	GO:0043087, regulation of GTPase activity;	GO:0005634, nucleus;		0.308	0.213333	0.173667	-0.0946667	-0.134333	0.0396667
C08008D03	3152	3152	not available	no_annotation_available						-0.839333	0.0696667	0.240667	0.909	1.08	-0.171
C08008E01	3153	3153	orange1.1g006181m	ubiquitin-specific protease 25 (UBP25), similar to GI:11993490						0.152333	0.0286667	0.059	-0.123667	-0.0933333	-0.0303333
C08008G12	3154	3154	orange1.1g037030m	PTEN-like protein		GO:0004721, phosphoprotein phosphatase activity;	GO:0006470, protein amino acid dephosphorylation;	GO:0009507, chloroplast;		-0.075	-0.00833333	0.0596667	0.0666667	0.134667	-0.068
C08014G12	3155	3155	orange1.1g045444m	40S ribosomal protein S8		GO:0003735, structural constituent of ribosome;	GO:0006412, protein biosynthesis; GO:0007046, ribosome biogenesis;	GO:0005840, ribosome; GO:0005843, cytosolic small ribosomal subunit (sensu Eukaryota);	Ribosomal_S8e,Ribosomal protein S8e,0	0.245333	-0.19	-0.359667	-0.435333	-0.605	0.169667
C08010A06	3158	3158	orange1.1g003296m	Leucine Rich Repeat, putative	AT1G34420	GO:0004672, protein kinase activity; GO:0004674, protein serine/threonine kinase activity; GO:0005515, protein binding; GO:0005524, ATP binding;	GO:0006468, protein amino acid phosphorylation;	GO:0008372, cellular component unknown;		0.074	-0.111333	-0.156333	-0.185333	-0.230333	0.045
C08010B04	3159	3159	orange1.1g033685m	Chloroplast small heat shock protein class I	AT3G46230		GO:0009408, response to heat;	GO:0008372, cellular component unknown;	HSP20,Hsp20/alpha crystallin family,0	0.609667	0.324	0.530333	-0.285667	-0.0793333	-0.206333
C08010E01	3160	3160	orange1.1g030834m	Tumor-related protein	AT1G17860	GO:0004866, endopeptidase inhibitor activity;	GO:0000004, biological process unknown;	GO:0012505, endomembrane system;	Kunitz_legume,Trypsin and protease inhibitor,0	0.121667	0.035	0.139833	-0.0866667	0.0181667	-0.104833
C08010F10	3161	3161	orange1.1g038366m	Caltractin	AT3G50360	GO:0005509, calcium ion binding;	GO:0000004, biological process unknown;	GO:0005739, mitochondrion;	efhand,EF hand,9.9e-34;efhand,EF hand,9.9e-34;efhand,EF hand,9.9e-34;efhand,EF hand,9.9e-34	-0.199667	0.0216667	0.250667	0.221333	0.450333	-0.229
C08010H11	3162	3162	orange1.1g028454m	Putative ethylene response factor ERF3b	AT3G15210				AP2,AP2 domain,4.1e-39	0.019	0.222333	-0.046	0.203333	-0.065	0.268333
C08010H12	3163	3163	orange1.1g040094m	no_annotation_available						-0.0446667	-0.00133333	-0.365667	0.0433333	-0.321	0.364333
C08011A02	3164	3164	orange1.1g030224m	Arabidopsis thaliana genomic DNA, chromosome 5, P1 clone:MRB17	AT5G54540	GO:0005554, molecular function unknown;	GO:0000004, biological process unknown;	GO:0008372, cellular component unknown;		-0.0243333	0.212	0.106667	0.236333	0.131	0.105333
C08011B05	3165	3165	orange1.1g011240m	Putative beta-glycosidase		GO:0004553, hydrolase activity- hydrolyzing O-glycosyl compounds;	GO:0005975, carbohydrate metabolism;	GO:0012505, endomembrane system;		0.127333	-0.122333	0.049	-0.249667	-0.0783333	-0.171333
C08011C03	3166	3166	orange1.1g034443m	Arabidopsis thaliana genomic DNA, chromosome 5, P1 clone:MMG4						-0.0176667	-0.114667	-0.0673333	-0.097	-0.0496667	-0.0473333
C08011C04	3167	3167	orange1.1g033716m	Putative histidine-containing phosphotransfer protein 4		GO:0009927, histidine phosphotransfer kinase activity;		GO:0005634, nucleus; GO:0005737, cytoplasm;		0.0628333	-0.0978333	-0.1195	-0.160667	-0.182333	0.0216667
C08011C10	3168	3168	orange1.1g002525m	Whitefly-induced gp91-phox	AT5G47910		GO:0006800, oxygen and reactive oxygen species metabolism; GO:0006952, defense response;	GO:0016020, membrane;	Ferric_reduct,Ferric reductase like transmembrane c,0;FAD_binding_8,FAD-binding domain,0	0.145833	0.618333	0.561667	0.4725	0.415833	0.0566667
C08011D10	3169	3169	not available	Probable elongation factor 1-gamma 1		GO:0003746, translation elongation factor activity;	GO:0006414, translational elongation;	GO:0005853, eukaryotic translation elongation factor 1 complex;	EF1G,Elongation factor 1 gamma, conserved,1.4e-27	-0.094	-0.078	-0.0503333	0.016	0.0436667	-0.0276667
C08011F07	3170	3170	orange1.1g027720m	Synaptobrevin-like protein	AT2G33120	GO:0005554, molecular function unknown;	GO:0016192, vesicle-mediated transport;	GO:0016020, membrane;	Synaptobrevin,Synaptobrevin,4.7e-37	0.255333	0.63	0.212	0.374667	-0.0433333	0.418
C08011H06	3171	3171	orange1.1g020340m	F20D23.18 protein	AT1G17130	GO:0005554, molecular function unknown;	GO:0000004, biological process unknown;	GO:0008372, cellular component unknown;	DUF572,Family of unknown function (DUF572),0	0.0683333	0.778667	0.0753333	0.710333	0.007	0.703333
C08012C03	3172	3172	orange1.1g020035m	AT5g40660/MNF13_180	AT5G40660	GO:0005554, molecular function unknown;	GO:0000004, biological process unknown;	GO:0005739, mitochondrion;	ATP12,ATP12 chaperone protein,0	-0.243333	0.072	0.178667	0.315333	0.422	-0.106667
C08012D09	3173	3173	orange1.1g034018m	no_annotation_available						-0.006	0.140333	0.219	0.146333	0.225	-0.0786667
C08012E02	3174	3174	orange1.1g021609m	Pyridoxine biosynthesis protein	AT5G01410				SOR_SNZ,SOR/SNZ family,0	0.298667	0.766	0.408667	0.467333	0.11	0.357333
C08012H10	3175	3175	orange1.1g030834m	Tumor-related protein		GO:0004866, endopeptidase inhibitor activity;	GO:0000004, biological process unknown;	GO:0012505, endomembrane system;	Kunitz_legume,Trypsin and protease inhibitor,0	0.0996667	0.249	0.226	0.149333	0.126333	0.023
C08013A11	3176	3176	orange1.1g032737m	Chloroplast small heat shock protein class I	AT3G46230		GO:0009408, response to heat;	GO:0008372, cellular component unknown;	HSP20,Hsp20/alpha crystallin family,0	0.935833	0.587167	0.654833	-0.348667	-0.281	-0.0676667
C08013E11	3177	3177	not available	Putative 60S ribosomal protein L1		GO:0003735, structural constituent of ribosome;	GO:0006412, protein biosynthesis;	GO:0005622, intracellular; GO:0005840, ribosome;	Ribosomal_L4,Ribosomal protein L4/L1 family,4.3e-22	-0.101333	0.119667	0.000666667	0.221	0.102	0.119
C08013F04	3178	3178	orange1.1g031517m	Expressed protein	AT1G48170	GO:0005554, molecular function unknown;	GO:0000004, biological process unknown;	GO:0008372, cellular component unknown;		0.033	-0.062	0.069	-0.095	0.036	-0.131
C08014B03	3179	3179	orange1.1g016014m	Putative divalent heavy-metal cation transporter	AT3G08650	GO:0046873, metal ion transporter activity;	GO:0030001, metal ion transport;	GO:0012505, endomembrane system; GO:0016020, membrane;		0.036	0.0823333	0.152333	0.0463333	0.116333	-0.07
C08014C01	3180	3180	orange1.1g000652m	Putative adapter protein SPIKE1				GO:0005739, mitochondrion;		0.0266667	0.0153333	-0.02	-0.0113333	-0.0466667	0.0353333
C08014D07	3181	3181	orange1.1g034253m	Protein At5g62575	AT5G62575	GO:0005554, molecular function unknown;	GO:0000004, biological process unknown;	GO:0009507, chloroplast;		0.0143333	0.144	0.107333	0.129667	0.093	0.0366667
C08014F10	3182	3182	orange1.1g044974m	Homogentisate geranylgeranyl transferase		GO:0004659, prenyltransferase activity;	GO:0042362, fat-soluble vitamin biosynthesis;			-0.121333	0.131333	0.0996667	0.252667	0.221	0.0316667
C08014G06	3183	3183	orange1.1g032636m	Chitinase CHI1		GO:0004568, chitinase activity;	GO:0009626, hypersensitive response;	GO:0012505, endomembrane system;	Glyco_hydro_19,Chitinase class I,0	-0.37	0.0926667	0.0236667	0.462667	0.393667	0.069
C08014H07	3184	3184	orange1.1g027573m	Anx1	AT5G65020	GO:0005509, calcium ion binding; GO:0005544, calcium-dependent phospholipid binding;			Annexin,Annexin,0;Annexin,Annexin,0;Annexin,Annexin,0;Annexin,Annexin,0	0.0356667	0.0773333	0.0436667	0.0416667	0.008	0.0336667
C08015A02	3185	3185	orange1.1g030221m	ARF_CRYNE ADP-RIBOSYLATION FACTOR						-0.0926667	0.0976667	0.140667	0.190333	0.233333	-0.043
C08015D08	3186	3186	orange1.1g014077m	Tubulin alpha-2 chain			GO:0007018, microtubule-based movement; GO:0051258, protein polymerization;		Tubulin,Tubulin/FtsZ family, GTPase domain,0;Tubulin_C,Tubulin/FtsZ family, C-terminal domain,0	0.224667	0.352667	0.119667	0.128	-0.105	0.233
C08015D09	3187	3187	orange1.1g001830m	OSJNBa0088H09.3 protein		GO:0005554, molecular function unknown;		GO:0008372, cellular component unknown;	C2,C2 domain,0;C2,C2 domain,0	0.0273333	0.0266667	-0.0503333	-0.000666667	-0.0776667	0.077
C08015E12	3188	3188	orange1.1g020806m	no_annotation_available					SAM_2,SAM domain (Sterile alpha motif),1.2e-15;SAM_1,SAM domain (Sterile alpha motif),1.9e-18	0.255	0.259333	0.14	0.00433333	-0.115	0.119333
C08015H05	3189	3189	orange1.1g021423m	Zinc finger (C3HC4-type RING finger) protein-like	AT1G11020	GO:0004842, ubiquitin-protein ligase activity; GO:0005515, protein binding; GO:0008270, zinc ion binding;	GO:0016567, protein ubiquitination;	GO:0000151, ubiquitin ligase complex;	zf-C3HC4,Zinc finger, C3HC4 type (RING finger),6.1e-12	-0.087	-0.049	-0.077	0.038	0.01	0.028
C08015H11	3190	3190	orange1.1g018873m	Apoplastic anionic gaiacol peroxidase						-0.202333	0.0323333	0.022	0.234667	0.224333	0.0103333
C08016B02	3191	3191	orange1.1g044386m	Catalase		GO:0004096, catalase activity;		GO:0005739, mitochondrion;	Catalase,Catalase,0	-0.196667	-0.00233333	0.0783333	0.194333	0.275	-0.0806667
C08016C09	3192	3192	not available	no_annotation_available						0.119333	0.166667	0.130333	0.0473333	0.011	0.0363333
C08016D03	3193	3193	not available	no_annotation_available						-0.015	0.045	0.0786667	0.06	0.0936667	-0.0336667
C08017A05	3194	3194	orange1.1g016540m	At1g07350/F22G5_25	AT1G07350	GO:0003676, nucleic acid binding; GO:0003723, RNA binding;	GO:0000004, biological process unknown;	GO:0009507, chloroplast;	RRM_1,RNA recognition motif. (a.k.a. RRM, RBD,6.1e-20	0.0285	-0.0215	-0.323833	-0.05	-0.352333	0.302333
C08017A07	3195	3195	orange1.1g048115m	B12D-like protein	AT3G29970	GO:0005554, molecular function unknown;	GO:0000004, biological process unknown;	GO:0012505, endomembrane system;	B12D,B12D protein,0	0.058	0.0803333	-0.276	0.0223333	-0.334	0.356333
C08017B01	3196	3196	orange1.1g031999m	Protein At2g27030	AT2G27030,AT2G41110,AT3G43810,AT3G56800,AT5G21274	GO:0005509, calcium ion binding;			efhand,EF hand,0;efhand,EF hand,0;efhand,EF hand,0;efhand,EF hand,0	-0.0753333	0.155667	0.193333	0.231	0.268667	-0.0376667
C08017B03	3197	3197	orange1.1g026055m	60S ribosomal protein L7-3		GO:0003735, structural constituent of ribosome; GO:0030528, transcription regulator activity;	GO:0006412, protein biosynthesis;	GO:0005622, intracellular; GO:0005840, ribosome; GO:0015934, large ribosomal subunit;	Ribosomal_L30,Ribosomal protein L30p/L7e,2e-22	0.259333	0.168667	0.281667	-0.0906667	0.0223333	-0.113
C08017B06	3198	3198	orange1.1g043946m	Small GTP-binding protein		GO:0005525, GTP binding;		GO:0012505, endomembrane system;	Ras,Ras family,0	0.225333	0.113333	0.0123333	-0.112	-0.213	0.101
C08017F06	3199	3199	orange1.1g035449m	expressed protein						-0.270333	-0.153667	-0.0236667	0.116667	0.246667	-0.13
C08017G10	3200	3200	orange1.1g006034m	no_annotation_available						0.214667	0.158	0.00233333	-0.0566667	-0.212333	0.155667
C08018D02	3201	3201	orange1.1g035256m	60S ribosomal protein L38	AT2G43460,AT3G59540	GO:0003735, structural constituent of ribosome;	GO:0006412, protein biosynthesis; GO:0007046, ribosome biogenesis;	GO:0005622, intracellular; GO:0005840, ribosome;	Ribosomal_L38e,Ribosomal L38e protein family,2.9e-40	0.199	0.0846667	0.023	-0.114333	-0.176	0.0616667
C08018D10	3202	3202	orange1.1g024528m	Putative dioxygenase	AT4G15093	GO:0008198, ferrous iron binding; GO:0016491, oxidoreductase activity;	GO:0006118, electron transport; GO:0006725, aromatic compound metabolism;	GO:0008372, cellular component unknown;	LigB,Catalytic LigB subunit of aromatic ring-open,0	-0.0703333	-0.0873333	-0.0453333	-0.017	0.025	-0.042
C08018H04	3203	3203	orange1.1g032409m	Nucleic acid binding protein (Alfin-1), putative	AT1G14510	GO:0003677, DNA binding; GO:0005515, protein binding; GO:0008270, zinc ion binding;	GO:0006355, regulation of transcription- DNA-dependent;	GO:0008372, cellular component unknown;		-	-0.0783333	0.106667	+	+	-0.185
C08019A02	3204	3204	not available	Putative 50S ribosomal protein L33	AT3G06320,AT5G18790					0.0836667	-0.00266667	0.184	-0.0863333	0.100333	-0.186667
C08019H08	3205	3205	orange1.1g015810m	Tubby-like protein 3	AT2G47900	GO:0003700, transcription factor activity; GO:0008081, phosphoric diester hydrolase activity;			Tub,Tub family,0	-0.0573333	-0.118333	0.028	-0.061	0.0853333	-0.146333
C18011G10	3208	3208	orange1.1g024676m	Putative WD-40 repeat protein	AT1G52730,AT3G15610	GO:0000166, nucleotide binding;	GO:0000004, biological process unknown;	GO:0008372, cellular component unknown;	WD40,WD domain, G-beta repeat,2.5e-16;WD40,WD domain, G-beta repeat,2.5e-16;WD40,WD domain, G-beta repeat,2.5e-16	0.0276667	-0.186667	-0.331333	-0.214333	-0.359	0.144667
C16007C06	3210	3210	orange1.1g034639m	Copper chaperone		GO:0046872, metal ion binding;	GO:0006878, copper ion homeostasis;	GO:0012505, endomembrane system;	HMA,Heavy-metal-associated domain,3.1e-14	-0.542333	-0.243333	-0.265333	0.299	0.277	0.022
C20008F05	3214	3214	orange1.1g029346m	Argonaute-like protein At2g27880						0.0603333	0.138333	0.099	0.078	0.0386667	0.0393333
C18011H11	3218	3218	orange1.1g030793m	Putative polyketide synthase						0.0656667	0.158333	0.236667	0.0926667	0.171	-0.0783333
C18007A03	3232	3232	orange1.1g026315m	Chitinase precursor		GO:0004568, chitinase activity;		GO:0012505, endomembrane system;	Glyco_hydro_19,Chitinase class I,0	0.207	-0.0363333	-0.0483333	-0.243333	-0.255333	0.012
C18011F01	3233	3233	orange1.1g008786m	Protein At3g04910		GO:0016301, kinase activity;				-	-	-0.3935		+	-
C20004F05	3242	3242	orange1.1g023612m	no_annotation_available						-0.0103333	-0.032	0.0906667	-0.0216667	0.101	-0.122667
C18004B09	3251	3251	orange1.1g004834m	LON protease homologue	AT5G47040	GO:0000166, nucleotide binding; GO:0004176, ATP-dependent peptidase activity; GO:0004252, serine-type endopeptidase activity; GO:0005524, ATP binding; GO:0008236, serine-type peptidase activity; GO:0017111, nucleoside-triphosphatase activity;	GO:0006510, ATP-dependent proteolysis;	GO:0005739, mitochondrion;	Lon_C,Lon protease (S16) C-terminal proteol,7.7e-20	-0.343667	0.371667	0.193667	0.715333	0.537333	0.178
C18009D01	3253	3253	orange1.1g020367m	no_annotation_available							+		+		+
C20004D05	3254	3254	orange1.1g034999m	Putative gamma-thionin						0.038	-0.0676667	-0.37	-0.105667	-0.408	0.302333
C18008E10	3265	3265	orange1.1g035248m	Putative COX VIIa-like protein	AT4G21105	GO:0005554, molecular function unknown;	GO:0000004, biological process unknown;	GO:0005739, mitochondrion;		-0.506667	-0.404	-0.097	0.102667	0.409667	-0.307
C20004A11	3280	3280	orange1.1g011908m	DEAD-Box RNA helicase-like protein		GO:0003676, nucleic acid binding; GO:0004386, helicase activity; GO:0005524, ATP binding; GO:0008026, ATP-dependent helicase activity;		GO:0005739, mitochondrion;	DEAD,DEAD/DEAH box helicase,0;Helicase_C,Helicase conserved C-terminal domain,3.9e-34	-0.102333	0.128167	-0.547667	0.2305	-0.445333	0.675833
C20003E01	3283	3283	orange1.1g013865m	Aspartate--tRNA ligase-like protein	AT4G31180	GO:0003676, nucleic acid binding; GO:0004812, tRNA ligase activity; GO:0004815, aspartate-tRNA ligase activity; GO:0005524, ATP binding;	GO:0006418, tRNA aminoacylation for protein translation; GO:0006422, aspartyl-tRNA aminoacylation;	GO:0005737, cytoplasm; GO:0009507, chloroplast;		0.117333	-0.708167	-1.01267	-0.8255	-1.13	0.3045
C20006D02	3302	3302	orange1.1g022892m	2-dehydro-3-deoxyphosphooctonate aldolase	AT1G79500	GO:0008676, 3-deoxy-8-phosphooctulonate synthase activity;	GO:0008152, metabolism; GO:0009058, biosynthesis;	GO:0005737, cytoplasm; GO:0012505, endomembrane system;	DAHP_synth_1,DAHP synthetase I family,0	-0.0913333	0.0823333	-0.0386667	0.173667	0.0526667	0.121
C20008C08	3303	3303	orange1.1g001886m	UPI00005DC1C7; protein binding	AT1G44910	GO:0005515, protein binding;	GO:0000004, biological process unknown;	GO:0009507, chloroplast;	FF,FF domain,8.6e-12;FF,FF domain,8.6e-12;FF,FF domain,8.6e-12	0.068	-0.0146667	0.388333	-0.0826667	0.320333	-0.403
C18004E03	3307	3307	orange1.1g043837m	P58IPK	AT5G03160	GO:0031072, heat shock protein binding; GO:0051082, unfolded protein binding;	GO:0006457, protein folding;	GO:0012505, endomembrane system;	TPR_1,Tetratricopeptide repeat,5.6e-24;TPR_2,Tetratricopeptide repeat,1.4e-30;TPR_1,Tetratricopeptide repeat,5.6e-24;TPR_2,Tetratricopeptide repeat,1.4e-30;TPR_2,Tetratricopeptide repeat,1.4e-30;TPR_1,Tetratricopeptide repeat,5.6e-24;TPR_2,Tetratricopepti	-0.182333	-0.403667	-0.124667	-0.221333	0.0576667	-0.279
C18015A01	3311	3311	orange1.1g034465m	Putative lipid transfer protein	AT3G18280	GO:0008289, lipid binding;	GO:0006869, lipid transport;	GO:0012505, endomembrane system;		-0.459333	-0.835667	-0.296	-0.376333	0.163333	-0.539667
C09001B10	3314	3314	orange1.1g021008m	no_annotation_available						0.0476667	0.141667	0.166	0.094	0.118333	-0.0243333
C09001D01	3315	3315	not available	no_annotation_available						-0.015	-0.051	-0.0286667	-0.036	-0.0136667	-0.0223333
C09001E10	3316	3316	orange1.1g016047m	Progesterone 5-beta-reductase	AT4G24220	GO:0005554, molecular function unknown;		GO:0008372, cellular component unknown;		0.049	0.0596667	0.180667	0.0106667	0.131667	-0.121
C09002F05	3317	3317	not available	Proteasome regulatory subunit-like		GO:0005554, molecular function unknown;	GO:0006511, ubiquitin-dependent protein catabolism;	GO:0008541, proteasome regulatory particle- lid subcomplex (sensu Eukaryota);		-0.189167	0.355667	0.324	0.544833	0.513167	0.0316667
C16001D01	3318	3318	orange1.1g033603m	Lipid-transfer protein	AT5G59320	GO:0008289, lipid binding;			Tryp_alpha_amyl,Protease inhibitor/seed storage/LTP f,5.3e-28	-0.219333	-0.741333	-0.461333	-0.522	-0.242	-0.28
C16001H10	3319	3319	orange1.1g031690m	Putative transcription factor BTF3	AT1G73230	GO:0005554, molecular function unknown;	GO:0000004, biological process unknown;	GO:0008372, cellular component unknown;	NAC,NAC domain,6e-25	0.103	0.048	0.112333	-0.055	0.00933333	-0.0643333
C16002B10	3320	3320	orange1.1g022500m	no_annotation_available						0.0586667	0.242	0.0486667	0.183333	-0.01	0.193333
C16002C06	3321	3321		no_annotation_available						-0.0666667	0.0103333	0.139	0.077	0.205667	-0.128667
C16004C03	3322	3322	orange1.1g031582m	Calcium-binding pollen allergen						0.15	-0.03	0.0906667	-0.18	-0.0593333	-0.120667
C16005G04	3323	3323	orange1.1g025952m	AT3g54890	AT3G54890	GO:0016168, chlorophyll binding;	GO:0009768, photosynthesis- light harvesting in photosystem I; GO:0015979, photosynthesis;	GO:0009507, chloroplast; GO:0016020, membrane; GO:0030076, light-harvesting complex;	Chloroa_b-bind,Chlorophyll A-B binding protein,0	-0.168667	-0.0103333	-0.00116667	0.158333	0.1675	-0.00916667
C16005G12	3324	3324	orange1.1g011566m	no_annotation_available						0.163	0.225667	0.331333	0.0626667	0.168333	-0.105667
C16009C10	3325	3325	orange1.1g016435m	no_annotation_available						-0.351	-0.519	-0.747	-0.168	-0.396	0.228
C20001B12	3334	3334	orange1.1g021209m	Protein At2g37025	AT2G37025	GO:0003677, DNA binding;		GO:0005634, nucleus;		-0.169	-0.3085	-0.0651667	-0.1395	0.103833	-0.243333
C18001D01	3340	3340	orange1.1g030128m	60S ribosomal protein L11-1	AT2G42740,AT3G58700,AT4G18730,AT5G45775	GO:0003735, structural constituent of ribosome;	GO:0006412, protein biosynthesis;	GO:0005622, intracellular; GO:0005840, ribosome; GO:0005842, cytosolic large ribosomal subunit (sensu Eukaryota);	Ribosomal_L5,Ribosomal protein L5,8.3e-27;Ribosomal_L5_C,ribosomal L5P family C-terminus,0	0.136667	0.0025	-0.135333	-0.134167	-0.272	0.137833
C18009A04	3360	3360	orange1.1g029805m	no_annotation_available						-0.0866667	0.318333	0.273	0.405	0.359667	0.0453333
C20001E03	3367	3367	orange1.1g005048m	Protein At4g20400	AT4G20400			GO:0005634, nucleus;	zf-C5HC2,C5HC2 zinc finger,6.3e-20	0.268667	2.13167	1.15567	1.863	0.887	0.976
C20001B01	3371	3371	orange1.1g023113m	Homeobox-leucine zipper protein HAT4	AT4G16780	GO:0003677, DNA binding; GO:0003700, transcription factor activity;	GO:0006355, regulation of transcription- DNA-dependent; GO:0009735, response to cytokinin stimulus;	GO:0005634, nucleus;	HD-ZIP_N,HD-ZIP protein N terminus,1.8e-40;Homeobox,Homeobox domain,7.8e-18;HALZ,Homeobox associated leucine zipper,8.9e-24	-	0.00466667	-0.398	+	+	0.402667
C20002H12	3375	3375	not available	expressed protein
C18001A05	3384	3384	orange1.1g031500m	no_annotation_available						0.038	0.0873333	0.245667	0.0493333	0.207667	-0.158333
C18001B03	3385	3385	orange1.1g005815m	FtsH protease						0.151333	0.159	-0.0326667	0.00766667	-0.184	0.191667
C18001B09	3386	3386	orange1.1g015425m	UPI000034F190; AT4g36980/C7A10_380	AT4G36980	GO:0005554, molecular function unknown;	GO:0000004, biological process unknown;	GO:0005739, mitochondrion;		0.759333	1.02533	0.0356667	0.266	-0.723667	0.989667
C18001E03	3387	3387	orange1.1g023192m	Acid phosphatase-like protein						-0.154	0.0286667	0.366333	0.182667	0.520333	-0.337667
C18002A04	3388	3388	orange1.1g013692m	Helix-hairpin-helix motif, putative	AT2G26460	GO:0005554, molecular function unknown;	GO:0000004, biological process unknown;	GO:0008372, cellular component unknown;	RED_N,RED-like protein N-terminal region,0	0.223	0.492	0.492667	0.269	0.269667	-0.000666667
C18003A08	3389	3389	orange1.1g017816m	no_annotation_available						0.293	0.103	0.015	-0.19	-0.278	0.088
C18004C05	3390	3390	orange1.1g040567m	Putative transmembrane protein		GO:0008320, protein carrier activity;	GO:0006886, intracellular protein transport;	GO:0012505, endomembrane system; GO:0016020, membrane;	EMP24_GP25L,emp24/gp25L/p24 family,1.3e-14	+	+	+	-0.105333	-0.0741667	-0.0311667
C18004D02	3391	3391	orange1.1g002649m	Lipoxygenase LOX1		GO:0016165, lipoxygenase activity;	GO:0006952, defense response; GO:0009414, response to water deprivation; GO:0009611, response to wounding; GO:0009613, response to pest- pathogen or parasite; GO:0009688, abscisic acid biosynthesis; GO:0009695, jasmonic acid biosynthesis; GO:0009737, resp		PLAT,PLAT/LH2 domain,7.6e-14;Lipoxygenase,Lipoxygenase,4.3e-13	-0.149	-0.681667	-0.439333	-0.532667	-0.290333	-0.242333
C18004E06	3392	3392	not available	no_annotation_available						0.187	0.278333	0.274667	0.0913333	0.0876667	0.00366667
C18004E07	3393	3393	orange1.1g013236m	Arabidopsis thaliana genomic DNA, chromosome 3, P1 clone: MDC16	AT3G13940					0.148333	0.279333	0.391667	0.131	0.243333	-0.112333
C18004E08	3394	3394	orange1.1g031418m	Protein At4g14385						0.306833	0.7665	0.640833	0.459667	0.334	0.125667
C18004F12	3395	3395	orange1.1g001559m	Bifunctional lysine-ketoglutarate reductase/saccharopine dehydrogenase						-0.24	0.386	0.103	0.626	0.343	0.283
C18004G11	3396	3396	orange1.1g021786m	no_annotation_available						-0.160333	0.231333	0.336667	0.391667	0.497	-0.105333
C18005A01	3397	3397	orange1.1g048232m	At2g36630/F1O11.26						0.0656667	0.337	0.223	0.271333	0.157333	0.114
C18005B10	3398	3398	orange1.1g018440m	F19K19.4 protein		GO:0004672, protein kinase activity; GO:0004674, protein serine/threonine kinase activity; GO:0004713, protein-tyrosine kinase activity; GO:0005524, ATP binding; GO:0016301, kinase activity;	GO:0006468, protein amino acid phosphorylation;	GO:0008372, cellular component unknown;		0.0183333	0.0843333	0.056	0.066	0.0376667	0.0283333
C18005C01	3399	3399	orange1.1g018154m	Putative MYB transcription factor						0.142333	0.412333	0.186	0.27	0.0436667	0.226333
C18005E02	3400	3400	orange1.1g001569m	UPI000034F2E0; nucleotide binding		GO:0000166, nucleotide binding;	GO:0000004, biological process unknown;	GO:0008372, cellular component unknown;		0.0846667	0.164667	0.0733333	0.08	-0.0113333	0.0913333
C18005E03	3401	3401	orange1.1g020865m	no_annotation_available						0.232	0.401667	0.285667	0.169667	0.0536667	0.116
C18006A07	3402	3402	not available	no_annotation_available						2.387	0.717	-0.713333	-1.67	-3.10033	1.43033
C18006A09	3403	3403	not available	no_annotation_available						-0.786333	-1.72333	-0.557333	-0.937	0.229	-1.166
C18006A12	3404	3404	orange1.1g047604m	At4g14950						0.328667	0.0966667	0.0696667	-0.232	-0.259	0.027
C18006B07	3405	3405	orange1.1g005536m	WAK-like kinase	AT2G23450	GO:0016301, kinase activity;	GO:0006468, protein amino acid phosphorylation;	GO:0008372, cellular component unknown;	Pkinase,Protein kinase domain,1e-12;Pkinase_Tyr,Protein tyrosine kinase,2.1e-11	0.0886667	0.148	-0.0473333	0.0593333	-0.136	0.195333
C18006D01	3406	3406	orange1.1g010958m	no_annotation_available							+		+		+
C18006D04	3407	3407	orange1.1g029356m	At4g28070	AT4G28070	GO:0016887, ATPase activity;	GO:0000004, biological process unknown;	GO:0005739, mitochondrion;	AFG1_ATPase,AFG1-like ATPase,2.4e-35	-0.0926667	-0.0723333	-0.0253333	0.0203333	0.0673333	-0.047
C18006H02	3408	3408	orange1.1g023734m	Histidine biosynthesis bifunctional protein hisIE, chloroplast precursor [Includes: Phosphoribosyl-AMP cyclohydrolase (EC 3.5.4.19) (PRA-CH); Phosphoribosyl-ATP pyrophosphatase (EC 3.6.1.31) (PRA-PH)]	AT1G31860			GO:0005739, mitochondrion;	PRA-CH,Phosphoribosyl-AMP cyclohydrolase,4.2e-30	-0.00433333	0.074	0.0576667	0.0783333	0.062	0.0163333
C18007F10	3409	3409	orange1.1g046258m	no_annotation_available						-0.0573333	-0.038	0.189	0.0193333	0.246333	-0.227
C18008B05	3410	3410	orange1.1g029400m	Glucose acyltransferase		GO:0003824, catalytic activity; GO:0004185, serine carboxypeptidase activity;	GO:0006508, proteolysis;	GO:0012505, endomembrane system;	Peptidase_S10,Serine carboxypeptidase,1.6e-11	-	0.282333	-	+		+
C18008D11	3411	3411	orange1.1g006731m	Protein arginine N-methyltransferase 3-like protein		GO:0008168, methyltransferase activity;				0.0545	0.1385	0.0811667	0.084	0.0266667	0.0573333
C18008E03	3412	3412	orange1.1g021109m	Nodulin-like protein				GO:0005739, mitochondrion;		-0.0403333	0.204667	0.157	0.245	0.197333	0.0476667
C18008E05	3413	3413	orange1.1g035202m	Protease inhibitor	AT5G43580					-0.00333333	0.101667	0.0506667	0.105	0.054	0.051
C18008E06	3414	3414	orange1.1g005498m	MZB10.12 protein						-0.0666667	0.0313333	0.084	0.098	0.150667	-0.0526667
C18008F02	3415	3415	not available	NADPH-dependent FMN reductase						0.150333	0.208667	0.106333	0.0583333	-0.044	0.102333
C18008G11	3416	3416	not available	no_annotation_available						0.149667	0.369	0.311333	0.219333	0.161667	0.0576667
C18009A11	3417	3417	orange1.1g039015m	Putative arm repeat protein		GO:0004842, ubiquitin-protein ligase activity;	GO:0016567, protein ubiquitination;	GO:0000151, ubiquitin ligase complex; GO:0009507, chloroplast;	Arm,Armadillo/beta-catenin-like repeat,3.3e-15;Arm,Armadillo/beta-catenin-like repeat,3.3e-15	0.471	0.9235	0.887	0.4525	0.416	0.0365
C18009A12	3418	3418	orange1.1g004990m	Putative octicosapeptide/Phox/Bem1p (PB1) domain-/tetratricopeptide repeat (TPR)-containing protein	AT2G25290,AT4G32070	GO:0005554, molecular function unknown;	GO:0000004, biological process unknown;	GO:0008372, cellular component unknown; GO:0009507, chloroplast;		0.162667	0.560667	0.214333	0.398	0.0516667	0.346333
C18009E07	3419	3419	orange1.1g035056m	F-box protein GID2						0.145333	0.124333	0.065	-0.021	-0.0803333	0.0593333
C18009F08	3420	3420	orange1.1g002925m	Galactinol-raffinose galactosyltransferase		GO:0004553, hydrolase activity- hydrolyzing O-glycosyl compounds;	GO:0000004, biological process unknown;	GO:0005739, mitochondrion;		0.0743333	0.133	0.105333	0.0586667	0.031	0.0276667
C18009G02	3421	3421	orange1.1g042394m	Putative RIO kinase 2						0.262	0.294667	0.109	0.0326667	-0.153	0.185667
C18009H05	3422	3422	orange1.1g006234m	expressed protein	AT3G61800					0.332	0.846	0.340333	0.514	0.00833333	0.505667
C18009H09	3423	3423	orange1.1g036401m	Structural maintenance of chromosomes 1 protein		GO:0005524, ATP binding;	GO:0007059, chromosome segregation;	GO:0005634, nucleus;	SMC_N,RecF/RecN/SMC N terminal domain,3.1e-11	0.049	0.237667	0.126667	0.188667	0.0776667	0.111
C18010C08	3424	3424	orange1.1g033460m	no_annotation_available						0.1075	1.27233	0.970333	1.16483	0.862833	0.302
C18011B06	3425	3425	not available	no_annotation_available						-0.177	-0.194333	-0.08	-0.0173333	0.097	-0.114333
C18011E10	3426	3426	orange1.1g026944m	S-like ribonuclease						-0.0166667	0.104667	0.0798333	0.121333	0.0965	0.0248333
C18011F06	3427	3427	not available	no_annotation_available						0.131333	0.366333	0.165333	0.235	0.034	0.201
C18012A09	3428	3428	orange1.1g032751m	LITAF-domain-containing protein	AT5G13190		GO:0000004, biological process unknown;	GO:0008372, cellular component unknown;		0.119	0.0196667	0.0276667	-0.0993333	-0.0913333	-0.008
C18012D05	3429	3429	not available	no_annotation_available						0.349	0.691	0.7735	0.342	0.4245	-0.0825
C18012F11	3430	3430	orange1.1g029805m	no_annotation_available						0.163333	0.397667	0.209667	0.234333	0.0463333	0.188
C18012H05	3431	3431	not available	Putative chloroplast protein import component	AT4G03320	GO:0015450, protein translocase activity;	GO:0006886, intracellular protein transport;	GO:0009507, chloroplast; GO:0009706, chloroplast inner membrane;		0.0358333	0.659	0.377333	0.623167	0.3415	0.281667
C18013A02	3432	3432	orange1.1g027419m	Miraculin-like protein 2					Kunitz_legume,Trypsin and protease inhibitor,1.80067e-42	0.516	0.562	0.630333	0.046	0.114333	-0.0683333
C18013B12	3433	3433	orange1.1g014353m	S-adenosylmethionine decarboxylase		GO:0004014, adenosylmethionine decarboxylase activity;	GO:0006597, spermine biosynthesis; GO:0008295, spermidine biosynthesis;			0.118667	0.598333	-0.003	0.479667	-0.121667	0.601333
C18013D12	3434	3434	orange1.1g047092m	Putative protease	AT3G57680	GO:0005515, protein binding; GO:0008236, serine-type peptidase activity;	GO:0006508, proteolysis; GO:0007242, intracellular signaling cascade;	GO:0009543, thylakoid lumen (sensu Viridiplantae);	Peptidase_S41,Peptidase family S41,5.8e-23	-0.161333	0.101	0.304333	0.262333	0.465667	-0.203333
C18013G09	3435	3435	not available	Cinnamoyl-CoA reductase-like protein	AT4G30470	GO:0016621, cinnamoyl-CoA reductase activity;	GO:0009809, lignin biosynthesis;	GO:0008372, cellular component unknown;		0.291667	0.470333	0.519667	0.178667	0.228	-0.0493333
C18013H09	3436	3436	orange1.1g021202m	Expressed protein						0.117333	0.427333	0.414333	0.31	0.297	0.013
C18014D04	3437	3437	orange1.1g033507m	expressed protein						0.124	0.0276667	-0.0223333	-0.0963333	-0.146333	0.05
C18014F07	3438	3438	orange1.1g000035m	no_annotation_available						0.038	0.0343333	0.032	-0.00366667	-0.006	0.00233333
C18015A09	3439	3439	orange1.1g018122m	Protein At5g14550	AT5G14550	GO:0005554, molecular function unknown;	GO:0000004, biological process unknown;	GO:0005739, mitochondrion;	DUF266,Arabidopsis protein of unknown function, DUF,0	+			-	-
C18015C03	3440	3440	orange1.1g046370m	Ubiquinol-cytochrome c reductase complex ubiquinone-binding protein QP-C						-0.2705	-0.590167	-0.8135	-0.319667	-0.543	0.223333
C18015D01	3441	3441	orange1.1g029632m	Homoserine dehydrogenase-like	AT2G35820	GO:0005554, molecular function unknown;	GO:0000004, biological process unknown;	GO:0008372, cellular component unknown;		-	-0.5075	-0.3855	+	+	-0.122
C18015D06	3442	3442	orange1.1g009342m	FAD-linked oxidoreductase 1		GO:0009055, electron carrier activity;	GO:0006118, electron transport;	GO:0012505, endomembrane system;	BBE,Berberine and berberine like,1.2e-31	0.748333	0.546333	0.969	-0.202	0.220667	-0.422667
C18015D12	3443	3443	orange1.1g048300m	T24C10.3 protein	AT1G54920	GO:0005554, molecular function unknown;	GO:0000004, biological process unknown;	GO:0008372, cellular component unknown;		-0.0986667	-0.00533333	-0.375	0.0933333	-0.276333	0.369667
C18015G04	3444	3444	orange1.1g006151m	Sulfate transporter 2	AT1G22150	GO:0015116, sulfate transporter activity;	GO:0008272, sulfate transport;	GO:0016020, membrane;		0.209	0.622333	0.427667	0.413333	0.218667	0.194667
C18015H05	3445	3445	orange1.1g020143m	Peroxidase		GO:0004601, peroxidase activity; GO:0005554, molecular function unknown;	GO:0006979, response to oxidative stress;	GO:0012505, endomembrane system;		0.210667	0.376167	0.134	0.1655	-0.0766667	0.242167
C18016A12	3446	3446	orange1.1g028838m	Glycolate oxidase	AT3G14130	GO:0008891, glycolate oxidase activity; GO:0016491, oxidoreductase activity;	GO:0006118, electron transport;		FMN_dh,FMN-dependent dehydrogenase,0	-0.197	-0.727333	-0.141333	-0.530333	0.0556667	-0.586
C18016B05	3447	3447	orange1.1g014386m	Methionine aminopeptidase 2B	AT3G59990	GO:0004239, methionyl aminopeptidase activity;				0.113	0.268667	0.175333	0.155667	0.0623333	0.0933333
C18016D08	3448	3448	orange1.1g047969m	Wall-associated kinase, putative	AT1G25390	GO:0016301, kinase activity;	GO:0006468, protein amino acid phosphorylation;	GO:0012505, endomembrane system;	Pkinase_Tyr,Protein tyrosine kinase,4.4e-14	0.1945	0.319167	0.1365	0.124667	-0.058	0.182667
C18016E07	3449	3449	orange1.1g005584m	Protein At5g35753	AT5G35753	GO:0005554, molecular function unknown;	GO:0000004, biological process unknown;	GO:0008372, cellular component unknown;		0.121	0	1.58633	-0.121	1.46533	-1.58633
C18016E11	3450	3450	orange1.1g026024m	Lactoylglutathione lyase	AT1G08110	GO:0004462, lactoylglutathione lyase activity; GO:0005516, calmodulin binding;	GO:0005975, carbohydrate metabolism;	GO:0009507, chloroplast;	Glyoxalase,Glyoxalase/Bleomycin resistance protein/Di,3.5e-36	0.194	0.281333	0.0153333	0.0873333	-0.178667	0.266
C18016H04	3451	3451	not available	no_annotation_available						-0.102	-0.221	0.224	-0.119	0.326	-0.445
C18016H05	3452	3452	orange1.1g010727m	Cytochrome P450 monooxygenase CYP83A		GO:0019825, oxygen binding;		GO:0005739, mitochondrion;	p450,Cytochrome P450,1.2e-30	-0.245333	-0.196667	0.583667	0.0486667	0.829	-0.780333
C18016H06	3453	3453	orange1.1g032571m	expressed protein						-0.427	-0.667333	-0.381667	-0.240333	0.0453333	-0.285667
C20004H11	3485	3485	orange1.1g040403m	NAD-dependent malic enzyme 65 kDa isoform, mitochondrial precursor						0.079	-0.528333	-0.423667	-0.607333	-0.502667	-0.104667
C20001F02	3504	3504	orange1.1g042434m	WD-repeat protein-like		GO:0000166, nucleotide binding;		GO:0008372, cellular component unknown;	WD40,WD domain, G-beta repeat,4.9e-20;WD40,WD domain, G-beta repeat,4.9e-20;WD40,WD domain, G-beta repeat,4.9e-20;WD40,WD domain, G-beta repeat,4.9e-20;WD40,WD domain, G-beta repeat,4.9e-20	0.187333	0.308667	0.429667	0.121333	0.242333	-0.121
C20001G11	3505	3505	orange1.1g038976m	Carboxypeptidase type III		GO:0003824, catalytic activity; GO:0004185, serine carboxypeptidase activity;	GO:0006508, proteolysis;	GO:0012505, endomembrane system;	Peptidase_S10,Serine carboxypeptidase,0	-0.593	-0.6845	-0.466333	-0.0915	0.126667	-0.218167
C20001H06	3506	3506	orange1.1g032578m	no_annotation_available						-0.012	0.151333	0.0636667	0.163333	0.0756667	0.0876667
C20001H11	3507	3507	orange1.1g030159m	UPI000009E161; unnamed protein product	AT2G26840	GO:0005554, molecular function unknown;	GO:0000004, biological process unknown;	GO:0009507, chloroplast;		0.127	0.438333	0.288333	0.311333	0.161333	0.15
C20002B02	3508	3508	orange1.1g029144m	RAC-like GTP-binding protein ARAC5	AT1G75840,AT4G35020				Ras,Ras family,0	-0.877167	-0.6475	-0.390833	0.229667	0.486333	-0.256667
C20002C05	3509	3509	orange1.1g029382m	Membrane protein		GO:0005554, molecular function unknown;			Rhomboid,Rhomboid family,1.7e-20	0.0323333	0.291	0.309667	0.258667	0.277333	-0.0186667
C20002C12	3510	3510	orange1.1g009313m	Fiddlehead-like protein		GO:0008415, acyltransferase activity;	GO:0000038, very-long-chain fatty acid metabolism; GO:0008610, lipid biosynthesis; GO:0009913, epidermal cell differentiation; GO:0042335, cuticle biosynthesis;			1.16333	-0.82	-0.756667	-1.98333	-1.92	-0.0633333
C20003B03	3511	3511	orange1.1g001451m	no_annotation_available						-0.0123333	0.269333	0.144667	0.281667	0.157	0.124667
C20003B09	3512	3512	orange1.1g019948m	MybSt1	AT5G47390	GO:0003677, DNA binding; GO:0003700, transcription factor activity;	GO:0045449, regulation of transcription;	GO:0005634, nucleus; GO:0009507, chloroplast;		0.0213333	0.547667	0.285333	0.526333	0.264	0.262333
C20003E10	3513	3513	orange1.1g017972m	Probable pectate lyase 1 precursor		GO:0016829, lyase activity; GO:0030570, pectate lyase activity;	GO:0000004, biological process unknown;	GO:0012505, endomembrane system;		-2.3395	-2.682	-1.636	-0.3425	0.7035	-1.046
C20003E11	3514	3514	orange1.1g044191m	expressed protein	AT5G53045	GO:0005554, molecular function unknown;	GO:0000004, biological process unknown;	GO:0008372, cellular component unknown;		-0.0313333	-0.257333	-0.342	-0.226	-0.310667	0.0846667
C20003H03	3515	3515	orange1.1g024593m	At1g65020	AT1G65020	GO:0005554, molecular function unknown;	GO:0000004, biological process unknown;	GO:0008372, cellular component unknown;		-0.0656667	0.146667	-0.0536667	0.212333	0.012	0.200333
C20004A09	3516	3516	orange1.1g041604m	Putative transmembrane protein G1p	AT3G51790	GO:0005554, molecular function unknown;	GO:0017004, cytochrome complex assembly;	GO:0005739, mitochondrion;	CcmE,CcmE,5e-26	-0.0123333	0.250667	0.0996667	0.263	0.112	0.151
C20004G07	3517	3517	orange1.1g036427m	no_annotation_available						-0.546667	0.140667	0.453333	0.687333	1	-0.312667
C20005C10	3518	3518	not available	Calcium homeostasis regulator CHoR1	AT3G55250	GO:0005554, molecular function unknown;	GO:0000004, biological process unknown;	GO:0005739, mitochondrion;		0.045	-	-	-	-
C20005E06	3519	3519	orange1.1g026428m	Expressed protein	AT2G35790	GO:0005554, molecular function unknown;	GO:0000004, biological process unknown;	GO:0005739, mitochondrion;		-1.0205	-1.0415	-1.05683	-0.021	-0.0363333	0.0153333
C20005F12	3520	3520	orange1.1g014642m	no_annotation_available						0.441667	0.379	-0.243667	-0.0626667	-0.685333	0.622667
C20005G10	3521	3521	orange1.1g014130m	Protein At3g10480	AT3G10480		GO:0007275, development; GO:0045449, regulation of transcription;	GO:0009507, chloroplast;	NAM,No apical meristem (NAM) protein,0	0.240333	0.289667	0.217333	0.0493333	-0.023	0.0723333
C20005H09	3522	3522	orange1.1g046397m	Putative DEAD/H box polypeptide 36 protein		GO:0003676, nucleic acid binding; GO:0003725, double-stranded RNA binding; GO:0004386, helicase activity; GO:0005524, ATP binding; GO:0008026, ATP-dependent helicase activity;	GO:0000004, biological process unknown;	GO:0005622, intracellular; GO:0005739, mitochondrion;		0.161167	-0.6395	-0.5145	-0.800667	-0.675667	-0.125
C20005H10	3523	3523	orange1.1g007274m	Arabidopsis thaliana genomic DNA, chromosome 5, P1 clone:MNC6			GO:0000004, biological process unknown;			-0.138	-0.597667	-0.477667	-0.459667	-0.339667	-0.12
C20006D07	3524	3524	orange1.1g000237m	TATA box binding protein (TBP) associated factor (TAF)-like protein	AT3G54280	GO:0003676, nucleic acid binding; GO:0003677, DNA binding; GO:0004386, helicase activity; GO:0005524, ATP binding; GO:0008026, ATP-dependent helicase activity;		GO:0005739, mitochondrion;	Helicase_C,Helicase conserved C-terminal domain,2.9e-18	-0.0775	-0.0883333	0.06	-0.0108333	0.1375	-0.148333
C20006D10	3525	3525	orange1.1g010704m	Cytochrome P450 monooxygenase CYP98A		GO:0046409, p-coumarate 3-hydroxylase activity;	GO:0009809, lignin biosynthesis;			0.224667	0.373	0.311667	0.148333	0.087	0.0613333
C20006D11	3526	3526	orange1.1g016394m	Mitochondrial carrier protein-like	AT5G42130	GO:0005488, binding;	GO:0006810, transport; GO:0006839, mitochondrial transport;	GO:0005743, mitochondrial inner membrane; GO:0016020, membrane;	Mito_carr,Mitochondrial carrier protein,0;Mito_carr,Mitochondrial carrier protein,0;Mito_carr,Mitochondrial carrier protein,0	-0.0393333	-0.438	0.0833333	-0.398667	0.122667	-0.521333
C20006H09	3527	3527	orange1.1g024994m	Short chain alcohol dehydrogenase-like		GO:0016491, oxidoreductase activity;	GO:0008152, metabolism;			-0.661667	-0.289333	-0.127	0.372333	0.534667	-0.162333
C20006H10	3528	3528	orange1.1g043830m	3-deoxy-D-manno-octulosonic acid transferase-like protein		GO:0016757, transferase activity- transferring glycosyl groups;	GO:0005975, carbohydrate metabolism; GO:0009058, biosynthesis;	GO:0005739, mitochondrion;		-0.225333	0.0943333	-0.041	0.319667	0.184333	0.135333
C20007A12	3529	3529	not available	no_annotation_available						1.53033	0.871667	0.505333	-0.658667	-1.025	0.366333
C20007B05	3530	3530	not available	Aux/IAA protein						0.0883333	-0.207	-0.407333	-0.295333	-0.495667	0.200333
C20007D10	3531	3531	orange1.1g022015m	Genomic DNA, chromosome 5, P1 clone:MBG8		GO:0005554, molecular function unknown;		GO:0012505, endomembrane system;		-0.0306667	-0.504667	-0.502333	-0.474	-0.471667	-0.00233333
C20007E09	3532	3532	orange1.1g013967m	Predicted by genefinder and genscan		GO:0005554, molecular function unknown;	GO:0000004, biological process unknown;	GO:0008372, cellular component unknown;		0.378	0.764	0.139333	0.386	-0.238667	0.624667
C20008C02	3533	3533	orange1.1g026286m	T3H13.1 protein	AT4G08980	GO:0004842, ubiquitin-protein ligase activity;	GO:0006511, ubiquitin-dependent protein catabolism;			0.0143333	-0.0593333	-0.084	-0.0736667	-0.0983333	0.0246667
C20008D01	3534	3534	orange1.1g018868m	AT5g56980/MHM17_10		GO:0005554, molecular function unknown;	GO:0000004, biological process unknown;	GO:0012505, endomembrane system;		-0.0106667	0.364667	0.0543333	0.375333	0.065	0.310333
C20008D09	3535	3535	orange1.1g020962m	Xyloglucan endotransglycosylase precursor	AT5G13870	GO:0004553, hydrolase activity- hydrolyzing O-glycosyl compounds; GO:0016798, hydrolase activity- acting on glycosyl bonds;	GO:0005975, carbohydrate metabolism;	GO:0012505, endomembrane system;	Glyco_hydro_16,Glycosyl hydrolases family 16,0;XET_C,Xyloglucan endo-transglycosylase (XET),8.3e-27	0.150667	0.0338333	-0.312667	-0.116833	-0.463333	0.3465
C20008E02	3536	3536	orange1.1g034340m	Small nuclear ribonucleoprotein-like	AT1G21190,AT1G76860	GO:0005554, molecular function unknown;	GO:0006397, mRNA processing;	GO:0005634, nucleus; GO:0005732, small nucleolar ribonucleoprotein complex;	LSM,LSM domain,6.2e-20	0.029	0.153333	0.0993333	0.124333	0.0703333	0.054
C20008E08	3537	3537	orange1.1g032278m	AC009176 putative heat-shock protein		GO:0005554, molecular function unknown;	GO:0000004, biological process unknown;	GO:0008372, cellular component unknown;		0.0616667	0.172667	0.041	0.111	-0.0206667	0.131667
C20008E10	3538	3538	orange1.1g013946m	3-ketoacyl-ACP synthase	AT1G74960	GO:0004312, fatty-acid synthase activity;			ketoacyl-synt,Beta-ketoacyl synthase, N-terminal do,3.9e-14;Ketoacyl-synt_C,Beta-ketoacyl synthase, C-terminal do,0	0.0213333	0.136667	0.0863333	0.115333	0.065	0.0503333
C20009A12	3539	3539	orange1.1g007292m	F14O23.20 protein	AT1G71820					0.0946667	0.085	0.0846667	-0.00966667	-0.01	0.000333333
C20009H07	3540	3540	orange1.1g024658m	AT4g27310/M4I22_120	AT4G27310	GO:0003700, transcription factor activity; GO:0008270, zinc ion binding;	GO:0045449, regulation of transcription;	GO:0005622, intracellular;		0.381333	0.390333	0.0953333	0.009	-0.286	0.295
C20010A04	3541	3541	orange1.1g031554m	Putative D-ribulose-5-phosphate 3-epimerase	AT1G63290,AT3G01850	GO:0004750, ribulose-phosphate 3-epimerase activity;	GO:0005975, carbohydrate metabolism;	GO:0012505, endomembrane system;	Ribul_P_3_epim,Ribulose-phosphate 3 epimerase family,0	-0.542667	-0.600667	-0.424667	-0.058	0.118	-0.176
C20010C12	3542	3542	orange1.1g030261m	Transfactor-like		GO:0003700, transcription factor activity;		GO:0005634, nucleus;		0.348667	-0.427	-	-0.775667	-	+
C20010D07	3543	3543	orange1.1g004412m	no_annotation_available						-0.204	0.225667	0.328	0.429667	0.532	-0.102333
C20010G01	3544	3544	orange1.1g032797m	no_annotation_available						-0.275	-0.291667	-0.137333	-0.0166667	0.137667	-0.154333
C20010G08	3545	3545	orange1.1g047202m	At1g58060		GO:0003676, nucleic acid binding; GO:0004386, helicase activity; GO:0005524, ATP binding; GO:0008026, ATP-dependent helicase activity;	GO:0000004, biological process unknown;	GO:0009507, chloroplast;		0.246333	-0.308	-0.269667	-0.554333	-0.516	-0.0383333
C01001A04	4181	4181	orange1.1g020669m	Arabidopsis thaliana genomic DNA, chromosome 5, P1 clone:MIJ24	AT3G29075					0.108333	0.125667	0.0336667	0.0173333	-0.0746667	0.092
C01001A05	4182	4182	orange1.1g041775m	vesicle-associated membrane protein, putative / VAMP, putative [Arabidopsis thaliana] (TAIR:At3g60600.1); similar to P0504E02.2 [Oryza sativa (japonica cultivar-group)] (GB:NP_914955.1); contains InterPro domain Majo						-0.145667	-0.776667	-1.94767	-0.631	-1.802	1.171
C01001C06	4183	4183	orange1.1g005932m	no_annotation_available						0.250333	0.449333	0.240667	0.199	-0.00966667	0.208667
C01001C11	4184	4184	orange1.1g046558m	Putative non-LTR retroelement reverse transcriptase						0.190667	-0.212333	0.152	-0.403	-0.0386667	-0.364333
C01001D05	4185	4185	orange1.1g016519m	Flavin-containing monooxygenase, putative	AT1G48910	GO:0004497, monooxygenase activity; GO:0015036, disulfide oxidoreductase activity; GO:0016491, oxidoreductase activity;	GO:0006118, electron transport;	GO:0008372, cellular component unknown;		0.102333	0.236667	0.0493333	0.134333	-0.053	0.187333
C01001E04	4186	4186	orange1.1g005503m	BEL1-like homeodomain transcription factor				GO:0005634, nucleus;		-0.905333	0.354333	0.49	1.25967	1.39533	-0.135667
C01001G02	4187	4187	orange1.1g023819m	T27G7.21	AT1G08530	GO:0005554, molecular function unknown;	GO:0000004, biological process unknown;	GO:0009507, chloroplast;		-0.188667	-0.507	-0.509333	-0.318333	-0.320667	0.00233333
C01001H03	4188	4188	orange1.1g025287m	Proline-rich protein	AT1G51090,AT4G16380					-0.043	-0.555167	-	-0.512167	-	+
C01006B05	4189	4189	orange1.1g005848m	AT3g19170/MVI11_8		GO:0004222, metalloendopeptidase activity;	GO:0006508, proteolysis;			-0.712667	-0.313	-0.225667	0.399667	0.487	-0.0873333
C02017H07	4190	4190	orange1.1g012900m	Putative carboxypeptidase	AT2G27920	GO:0004185, serine carboxypeptidase activity;	GO:0006508, proteolysis;		Peptidase_S10,Serine carboxypeptidase,5e-31	-0.565667	-0.0963333	0.341	0.469333	0.906667	-0.437333
C01003A02	4192	4192	not available	Putative ubiquitin protein	AT2G17200	GO:0005554, molecular function unknown;	GO:0006464, protein modification; GO:0006512, ubiquitin cycle;			0.205333	0.207	0.0856667	0.00166667	-0.119667	0.121333
C01003A06	4193	4193	orange1.1g027697m	Putative proline-rich protein APG isolog		GO:0016788, hydrolase activity- acting on ester bonds; GO:0016789, carboxylic ester hydrolase activity;	GO:0006629, lipid metabolism;	GO:0012505, endomembrane system;	Lipase_GDSL,GDSL-like Lipase/Acylhydrolase,0	0.8045	-0.146167	-0.3785	-0.950667	-1.183	0.232333
C01003C02	4194	4194	orange1.1g016421m	Emb|CAB55405.1	AT5G60570	GO:0005554, molecular function unknown;	GO:0000004, biological process unknown;	GO:0009507, chloroplast;		0.230667	1.486	1.784	1.25533	1.55333	-0.298
C01003C03	4195	4195	orange1.1g028813m	Small GTP-binding protein	AT3G11730	GO:0005525, GTP binding;	GO:0006886, intracellular protein transport; GO:0007264, small GTPase mediated signal transduction; GO:0015031, protein transport;	GO:0012505, endomembrane system;	Ras,Ras family,0	0.0173333	-0.200667	-0.296167	-0.218	-0.3135	0.0955
C01003C07	4196	4196	orange1.1g019948m	MybSt1	AT5G47390	GO:0003677, DNA binding; GO:0003700, transcription factor activity;	GO:0045449, regulation of transcription;	GO:0005634, nucleus; GO:0009507, chloroplast;		0.217667	-0.328333	-0.195667	-0.546	-0.413333	-0.132667
C01003D12	4197	4197	orange1.1g029207m	Protein At1g79650		GO:0003684, damaged DNA binding;	GO:0006284, base-excision repair; GO:0006289, nucleotide-excision repair; GO:0006464, protein modification; GO:0006512, ubiquitin cycle;	GO:0005634, nucleus;	ubiquitin,Ubiquitin family,2.1e-25;UBA,UBA/TS-N domain,5.6e-13	0.213333	0.322	0.273	0.108667	0.0596667	0.049
C01003F05	4198	4198	orange1.1g002607m	Transcriptional activator DEMETER		GO:0004519, endonuclease activity; GO:0005506, iron ion binding;	GO:0006284, base-excision repair;			0.2025	-0.0176667	-0.275333	-0.220167	-0.477833	0.257667
C01003H07	4199	4199	orange1.1g026892m	Nuclear transport factor 2 (NTF2)-like protein	AT1G71480	GO:0005215, transporter activity; GO:0008565, protein transporter activity;	GO:0006606, protein import into nucleus; GO:0006810, transport;	GO:0005622, intracellular; GO:0005634, nucleus; GO:0009507, chloroplast;		0.092	-0.0483333	-0.113	-0.140333	-0.205	0.0646667
C01003H10	4200	4200	orange1.1g008771m	AT5g64840/MXK3_6	AT5G64840			GO:0009507, chloroplast;	ABC_tran,ABC transporter,1.5e-35	-0.595	-0.907667	-0.404333	-0.312667	0.190667	-0.503333
C01003H11	4201	4201	orange1.1g032796m	Ribosomal protein L32	AT4G18100,AT5G46430	GO:0003735, structural constituent of ribosome;	GO:0006412, protein biosynthesis; GO:0007046, ribosome biogenesis;	GO:0005622, intracellular; GO:0005739, mitochondrion; GO:0005840, ribosome;	Ribosomal_L32e,Ribosomal protein L32,0	-0.264667	-0.0713333	-0.541667	0.193333	-0.277	0.470333
C01004D11	4202	4202	orange1.1g030982m	Expressed protein	AT2G23940	GO:0005554, molecular function unknown;	GO:0000004, biological process unknown;	GO:0005739, mitochondrion;	DUF788,Protein of unknown function (DUF788),0	0.160667	0.218	0.140333	0.0573333	-0.0203333	0.0776667
C01004G07	4203	4203	orange1.1g020141m	Membrane-associated 30 kDa protein, chloroplast precursor	AT1G65260		GO:0000004, biological process unknown;	GO:0009534, thylakoid (sensu Viridiplantae); GO:0009941, chloroplast envelope; GO:0016020, membrane;	PspA_IM30,PspA/IM30 family,0	-0.437333	-0.366	-0.272667	0.0713333	0.164667	-0.0933333
C01005A11	4204	4204	orange1.1g028040m	At2g14841/At2g14841	AT2G14835	GO:0004842, ubiquitin-protein ligase activity; GO:0005515, protein binding; GO:0008270, zinc ion binding;	GO:0016567, protein ubiquitination;	GO:0000151, ubiquitin ligase complex; GO:0012505, endomembrane system;		0.368333	-0.535333	-0.201	-0.903667	-0.569333	-0.334333
C01005D03	4205	4205	not available	N-rich protein		GO:0005554, molecular function unknown;		GO:0005739, mitochondrion;		-	0.558	0.1275	+	+	0.4305
C01005D09	4206	4206	orange1.1g004263m	Methionine synthase		GO:0003871, 5-methyltetrahydropteroyltriglutamate-homocysteine S-methyltransferase activity;	GO:0009086, methionine biosynthesis;		Meth_synt_2,Cobalamin-independent synthase, Catalyt,0	0.0673333	0.164	0.0803333	0.0966667	0.013	0.0836667
C01005F12	4207	4207	orange1.1g022423m	Clathrin binding protein-like	AT5G11710	GO:0005488, binding;	GO:0000004, biological process unknown;	GO:0008372, cellular component unknown;	ENTH,ENTH domain,0	-0.330667	-0.384	-0.152667	-0.0533333	0.178	-0.231333
C01005G10	4208	4208	orange1.1g031895m	Gb|AAF36742.1	AT1G73940	GO:0005554, molecular function unknown;	GO:0000004, biological process unknown;	GO:0005739, mitochondrion;		0.495333	0.484	-0.159	-0.0113333	-0.654333	0.643
C01006A12	4209	4209	orange1.1g022808m	GSDL-motif lipase		GO:0016788, hydrolase activity- acting on ester bonds; GO:0016789, carboxylic ester hydrolase activity;	GO:0006629, lipid metabolism;	GO:0012505, endomembrane system;	Lipase_GDSL,GDSL-like Lipase/Acylhydrolase,0	0.301	0.336333	0.175667	0.0353333	-0.125333	0.160667
C01006B01	4210	4210	orange1.1g002022m	F16F4.13 protein	AT1G21170	GO:0005554, molecular function unknown;	GO:0000004, biological process unknown;	GO:0008372, cellular component unknown;		0.0583333	0.249	0.131	0.190667	0.0726667	0.118
C01006B04	4211	4211	orange1.1g027665m	Inositol-tetrakisphosphate 1-kinase 2	AT4G08170	GO:0003824, catalytic activity; GO:0004428, inositol or phosphatidylinositol kinase activity;	GO:0000004, biological process unknown; GO:0046853, inositol and derivative phosphorylation;	GO:0008372, cellular component unknown;	Ins134_P3_kin,Inositol 1, 3, 4-trisphosphate 5/6-kina,0	0.156667	0.199	0.0436667	0.0423333	-0.113	0.155333
C01006E04	4212	4212	not available	NADH-plastoquinone oxidoreductase subunit 3	ATCG00440					0.622667	-0.778333	-1.22767	-1.401	-1.85033	0.449333
C01008C11	4213	4213	orange1.1g022098m	Chaperone protein dnaJ 16	AT1G24120	GO:0031072, heat shock protein binding; GO:0051082, unfolded protein binding;	GO:0006457, protein folding;	GO:0008372, cellular component unknown;	DnaJ,DnaJ domain,1e-36	0.059	-0.939333	-0.699	-0.998333	-0.758	-0.240333
C01008D01	4214	4214	orange1.1g018600m	1-deoxy-D-xylulose 5-phosphate reductoisomerase, chloroplast precursor					DXP_reductoisom,1-deoxy-D-xylulose 5-phosphate reduct,0	-0.681333	-0.617333	-0.143333	0.064	0.538	-0.474
C01008G05	4215	4215	orange1.1g029795m	Putative lipid transfer protein GPI-anchored	AT1G27950	GO:0005554, molecular function unknown;	GO:0000004, biological process unknown;	GO:0031225, anchored to membrane;		0.339667	-0.116	-0.331333	-0.455667	-0.671	0.215333
C01008G11	4216	4216	orange1.1g030901m	Short-chain dehydrogenase Tic32		GO:0016491, oxidoreductase activity;	GO:0008152, metabolism;			-0.123333	0.607667	0.541	0.731	0.664333	0.0666667
C01009A03	4217	4217	orange1.1g000102m	no_annotation_available						-0.0823333	0.0416667	0.0786667	0.124	0.161	-0.037
C01009C07	4218	4218	orange1.1g029745m	F19P19.30 protein	AT1G04260	GO:0005554, molecular function unknown;	GO:0000004, biological process unknown;	GO:0009507, chloroplast;		-0.725667	-0.865	-0.714	-0.139333	0.0116667	-0.151
C01009C10	4219	4219	orange1.1g022977m	Expressed protein	AT2G01660	GO:0005554, molecular function unknown;	GO:0000004, biological process unknown;	GO:0012505, endomembrane system;	DUF26,Domain of unknown function DUF26,2.7e-37;DUF26,Domain of unknown function DUF26,2.7e-37	-0.455333	-0.308	-0.181167	0.147333	0.274167	-0.126833
C01009D01	4220	4220	orange1.1g022264m	Vacuolar processing enzyme precursor		GO:0004197, cysteine-type endopeptidase activity;	GO:0006508, proteolysis;		Peptidase_C13,Peptidase C13 family,0	-0.609	-0.681	0.093	-0.072	0.702	-0.774
C01009E03	4221	4221	orange1.1g030889m	Proteasome subunit beta type 2-A	AT3G22630	GO:0004298, threonine endopeptidase activity; GO:0008233, peptidase activity;	GO:0006511, ubiquitin-dependent protein catabolism;	GO:0005839, proteasome core complex (sensu Eukaryota);	Proteasome,Proteasome A-type and B-type,0	0.00566667	0.177	0.241	0.171333	0.235333	-0.064
C01010A09	4222	4222	orange1.1g031744m	F26K24.7 protein	AT3G11780	GO:0005554, molecular function unknown;	GO:0000004, biological process unknown;	GO:0012505, endomembrane system;	E1_DerP2_DerF2,ML domain,2.2e-35	-0.516667	-0.248667	-0.221667	0.268	0.295	-0.027
C01010E11	4223	4223	orange1.1g029974m	YABBY2-like transcription factor YAB2					YABBY,YABBY protein,1.5e-13	0.0863333	0.0236667	0.194667	-0.0626667	0.108333	-0.171
C01010F04	4224	4224	orange1.1g035432m	Putative ribosomal protein L29	AT3G06680,AT3G06700				Ribosomal_L29e,Ribosomal L29e protein family,2.8e-18	-0.0826667	-0.268333	-0.345333	-0.185667	-0.262667	0.077
C01010F05	4225	4225	orange1.1g040492m	NOI protein, nitrate-induced					NOI,Nitrate-induced NOI protein,1.1e-36	-0.273833	-0.6205	-	-0.346667	-	+
C01010G02	4226	4226	orange1.1g032566m	F28K19.24					DUF581,Protein of unknown function (DUF581),3.9e-29	0.128333	-0.149	-0.272	-0.277333	-0.400333	0.123
C01010G07	4227	4227	orange1.1g031004m	T30F21.4 protein	AT1G78630				Ribosomal_L13,Ribosomal protein L13,0	-0.414	-0.695333	-0.482333	-0.281333	-0.0683333	-0.213
C01010H11	4228	4228	orange1.1g033829m	Zinc finger protein-like	AT3G02790	GO:0003700, transcription factor activity;	GO:0045449, regulation of transcription;			0.602333	0.422	-0.293333	-0.180333	-0.895667	0.715333
C01011A01	4229	4229	orange1.1g016803m	Palmitoyl-monogalactosyldiacylglycerol delta-7 desaturase, chloroplast precursor	AT3G15850	GO:0016491, oxidoreductase activity;				0.454	-0.098	0.363333	-0.552	-0.0906667	-0.461333
C01011A05	4230	4230	orange1.1g025090m	Expressed protein	AT2G25920	GO:0005554, molecular function unknown;	GO:0000004, biological process unknown;	GO:0009507, chloroplast;		0.279667	0.287333	0.0983333	0.00766667	-0.181333	0.189
C01011A11	4231	4231	orange1.1g032600m	no_annotation_available						-0.233	-0.4075	-	-0.1745	-	+
C01008B11	4232	4232	orange1.1g033664m	Protein At5g22580	AT5G22580	GO:0005554, molecular function unknown;	GO:0000004, biological process unknown;	GO:0008372, cellular component unknown;	Dabb,Stress responsive A/B Barrel Domain,8.1e-24	-0.0716667	-0.0193333	-0.149333	0.0523333	-0.0776667	0.13
C01011C06	4233	4233	orange1.1g032796m	Ly200-like protein	AT4G18100,AT5G46430	GO:0003735, structural constituent of ribosome;	GO:0006412, protein biosynthesis; GO:0007046, ribosome biogenesis;	GO:0005622, intracellular; GO:0005739, mitochondrion; GO:0005840, ribosome;	Ribosomal_L32e,Ribosomal protein L32,0	-0.441167	-0.411167	-0.810167	0.03	-0.369	0.399
C01011E11	4234	4234	orange1.1g024432m	Methionine sulfoxide reductase A		GO:0008113, protein-methionine-S-oxide reductase activity;	GO:0006464, protein modification; GO:0019538, protein metabolism;	GO:0009507, chloroplast;		-0.204667	-0.531667	-0.0496667	-0.327	0.155	-0.482
C01011F09	4235	4235	orange1.1g032640m	Expressed protein	AT2G04900	GO:0005554, molecular function unknown;		GO:0008372, cellular component unknown;	DUF423,Protein of unknown function (DUF423),3.3e-22	0.546333	-0.198333	-0.314333	-0.744667	-0.860667	0.116
C01011H11	4236	4236	orange1.1g023507m	Cysteine proteinase		GO:0004197, cysteine-type endopeptidase activity; GO:0008234, cysteine-type peptidase activity;	GO:0006508, proteolysis;	GO:0012505, endomembrane system;	Inhibitor_I29,Cathepsin propeptide inhibitor domain (,4e-27;Peptidase_C1,Papain family cysteine protease,0	0.109333	-0.0253333	0.00666667	-0.134667	-0.102667	-0.032
C01012D04	4237	4237	orange1.1g013952m	Monodehydroascorbate reductase		GO:0015036, disulfide oxidoreductase activity; GO:0016491, oxidoreductase activity;	GO:0006118, electron transport;	GO:0005739, mitochondrion;	Pyr_redox_2,Pyridine nucleotide-disulphide oxidor,4e-39;Pyr_redox,Pyridine nucleotide-disulphide oxidor,5.8e-31	-0.478333	-0.440333	-0.211667	0.038	0.266667	-0.228667
C01012G01	4238	4238	orange1.1g017506m	MRNA, partial cds, clone: RAFL24-27-O06	AT5G13030	GO:0005554, molecular function unknown;	GO:0000004, biological process unknown;	GO:0009507, chloroplast;		0.139	0.308333	-0.0896667	0.169333	-0.228667	0.398
C01013A02	4239	4239	orange1.1g023857m	Ribosome recycling factor, chloroplast precursor	AT3G63190	GO:0005554, molecular function unknown;	GO:0006412, protein biosynthesis;	GO:0009507, chloroplast;	RRF,Ribosome recycling factor,0	0.153	-0.709333	0.313	-0.862333	0.16	-1.02233
C01013A06	4240	4240	orange1.1g019259m	Putative serine/threonine protein kinase						0.0573333	-0.0796667	-0.069	-0.137	-0.126333	-0.0106667
C01013A08	4241	4241	not available	Victorin binding protein		GO:0004375, glycine dehydrogenase (decarboxylating) activity;	GO:0006544, glycine metabolism; GO:0019464, glycine decarboxylation via glycine cleavage system;	GO:0005739, mitochondrion; GO:0005961, glycine dehydrogenase complex (decarboxylating);		0.998333	0.342333	0.238	-0.656	-0.760333	0.104333
C01013A11	4242	4242	orange1.1g015425m	UPI000034F190; AT4g36980/C7A10_380	AT4G36980	GO:0005554, molecular function unknown;	GO:0000004, biological process unknown;	GO:0005739, mitochondrion;		1.03633	0.759333	0.028	-0.277	-1.00833	0.731333
C01013D09	4243	4243	orange1.1g029756m	Phosphoprotein phosphatase	AT3G19980	GO:0000163, protein phosphatase type 1 activity; GO:0004722, protein serine/threonine phosphatase activity; GO:0016787, hydrolase activity;	GO:0000004, biological process unknown;	GO:0008372, cellular component unknown;	Metallophos,Calcineurin-like phosphoesterase,7e-34	0.645333	0.0275	-0.186667	-0.617833	-0.832	0.214167
C01013E04	4244	4244	orange1.1g011724m	Putative glucosyltransferase	AT2G36970	GO:0008194, UDP-glycosyltransferase activity; GO:0016757, transferase activity- transferring glycosyl groups;	GO:0008152, metabolism;	GO:0012505, endomembrane system;		-0.464667	-2.396	-1.3395	-1.93133	-0.874833	-1.0565
C01013E05	4245	4245	orange1.1g015860m	Fructose-1,6-bisphosphatase, chloroplast precursor	AT3G54050	GO:0042132, fructose-bisphosphatase activity; GO:0042578, phosphoric ester hydrolase activity;	GO:0005975, carbohydrate metabolism; GO:0006000, fructose metabolism;	GO:0009507, chloroplast;	FBPase,Fructose-1-6-bisphosphatase,5e-39	-0.4435	-0.185167	-0.0248333	0.258333	0.418667	-0.160333
C01013F04	4246	4246	orange1.1g027932m	Plasma membrane polypeptide		GO:0005554, molecular function unknown;		GO:0005886, plasma membrane;	DREPP,DREPP plasma membrane polypeptide,0	0.347	0.115333	0.588333	-0.231667	0.241333	-0.473
C01013G09	4247	4247	orange1.1g018938m	ABC transporter-like protein	AT5G02270	GO:0000166, nucleotide binding; GO:0005524, ATP binding; GO:0016887, ATPase activity; GO:0017111, nucleoside-triphosphatase activity;			ABC_tran,ABC transporter,2.2e-20	-0.594	0.168667	-0.852	0.762667	-0.258	1.02067
C01014C04	4248	4248	orange1.1g028982m	F28G4.16 protein		GO:0005554, molecular function unknown;	GO:0000004, biological process unknown;		Zim,ZIM motif,2.2e-16	-0.0963333	1.15067	0.853667	1.247	0.95	0.297
C01014D05	4249	4249	orange1.1g000474m	HECT ubiquitin-protein ligase 3				GO:0005622, intracellular; GO:0009507, chloroplast;	HECT,HECT-domain (ubiquitin-transferase),0	0.048	0.521667	0.425333	0.473667	0.377333	0.0963333
C01014F01	4250	4250	orange1.1g023541m	AT4g35220/F23E12_220	AT4G35220	GO:0005554, molecular function unknown;	GO:0000004, biological process unknown;	GO:0012505, endomembrane system;	Cyclase,Putative cyclase,8.2e-21	0.0613333	-0.517333	-0.385667	-0.578667	-0.447	-0.131667
C01014F02	4251	4251	orange1.1g016732m	Arabidopsis thaliana genomic DNA, chromosome 3, TAC clone:K24A2	AT3G27950	GO:0016788, hydrolase activity- acting on ester bonds; GO:0016789, carboxylic ester hydrolase activity;	GO:0006629, lipid metabolism;	GO:0012505, endomembrane system;	Lipase_GDSL,GDSL-like Lipase/Acylhydrolase,0	0.176667	0.163333	0.0105	-0.0133333	-0.166167	0.152833
C01014F10	4252	4252	orange1.1g025620m	Putative leucine zipper protein	AT3G12760	GO:0005554, molecular function unknown;	GO:0000004, biological process unknown;	GO:0008372, cellular component unknown;	DUF298,Domain of unknown function (DUF298),3.3e-33	-0.356	-0.174	0.04	0.182	0.396	-0.214
C01014G07	4253	4253	orange1.1g015526m	Beta-mannosidase enzyme		GO:0004553, hydrolase activity- hydrolyzing O-glycosyl compounds;	GO:0005975, carbohydrate metabolism;	GO:0012505, endomembrane system;	Glyco_hydro_1,Glycosyl hydrolase family 1,0	-0.361667	-	-0.668	-	-0.306333	-
C04004F06	4255	4255	orange1.1g024134m	Ethylene-induced esterase		GO:0003824, catalytic activity; GO:0016787, hydrolase activity;		GO:0008372, cellular component unknown;		-0.409667	-0.461	0.337333	-0.0513333	0.747	-0.798333
C03005A06	4256	4256	orange1.1g028357m	Putative AT-hook DNA-binding protein	AT2G45850	GO:0003677, DNA binding;	GO:0000004, biological process unknown;		DUF296,Domain of unknown function (DUF296),0	-0.557167	-0.461	-0.36	0.0961667	0.197167	-0.101
C08018H05	4258	4258	orange1.1g030542m	no_annotation_available						0.0696667	0.007	-0.0128333	-0.0626667	-0.0825	0.0198333
C08005F08	4259	4259	orange1.1g017223m	Shaggy-related protein kinase dzeta		GO:0004672, protein kinase activity; GO:0004674, protein serine/threonine kinase activity; GO:0004713, protein-tyrosine kinase activity; GO:0005524, ATP binding; GO:0016301, kinase activity;	GO:0006468, protein amino acid phosphorylation;	GO:0008372, cellular component unknown;	Pkinase,Protein kinase domain,0;Pkinase_Tyr,Protein tyrosine kinase,3.4e-12	0.182	-0.0423333	0.0806667	-0.224333	-0.101333	-0.123
C03001E02	4261	4261	orange1.1g011045m	CND41, chloroplast nucleoid DNA binding protein-like	AT3G18490	GO:0004194, pepsin A activity;	GO:0006508, proteolysis;	GO:0009507, chloroplast;	Asp,Eukaryotic aspartyl protease,4.9e-11	-0.612	-3.07367	-2.234	-2.46167	-1.622	-0.839667
C18012F05	4262	4262	orange1.1g003377m	PHCLF3	AT4G02020	GO:0003700, transcription factor activity;		GO:0005634, nucleus;	SET,SET domain,4.2039e-43	-	0.198333	0.113	+	+	0.0853333
C02018E06	4263	4263	orange1.1g017926m	Putative Hsp70 binding protein	AT3G51980	GO:0005554, molecular function unknown;	GO:0000004, biological process unknown;	GO:0012505, endomembrane system;		0.0503333	-0.894167	-0.577333	-0.9445	-0.627667	-0.316833
C20009F01	4264	4264	orange1.1g009301m	Putative beta-1,3-glucanase		GO:0004553, hydrolase activity- hydrolyzing O-glycosyl compounds;	GO:0005975, carbohydrate metabolism;	GO:0012505, endomembrane system;	Glyco_hydro_17,Glycosyl hydrolases family 17,0;X8,X8 domain,0	0.926667	2.03433	1.55167	1.10767	0.625	0.482667
C07004G05	4265	4265	orange1.1g009767m	Putative eukaryotic initiation factor 4, eIF4		GO:0003723, RNA binding;	GO:0006412, protein biosynthesis;	GO:0009507, chloroplast;	MA3,MA3 domain,1.8e-33	0.135	-0.341	-0.194	-0.476	-0.329	-0.147
C07009H02	4267	4267	orange1.1g030202m	expressed protein	AT2G25770	GO:0005554, molecular function unknown;				0.397	0.630333	0.543333	0.233333	0.146333	0.087
C08013D12	4268	4268	orange1.1g004549m	At1g42440/F7F22_7	AT1G42440	GO:0005554, molecular function unknown;	GO:0000004, biological process unknown;	GO:0005739, mitochondrion;	DUF663,Protein of unknown function (DUF663),0	0.246	0.372	0.405333	0.126	0.159333	-0.0333333
C01011A09	4270	4270	orange1.1g026404m	Expressed protein		GO:0005554, molecular function unknown;	GO:0000004, biological process unknown;	GO:0009507, chloroplast;		1.591	0.66	-0.605667	-0.931	-2.19667	1.26567
C03006B05	4271	4271	orange1.1g026856m	Expressed protein	AT5G20700		GO:0000004, biological process unknown;		DUF581,Protein of unknown function (DUF581),1.3e-32	0.154667	-1.85067	-1.67967	-2.00533	-1.83433	-0.171
C08003G09	4274	4274	orange1.1g034476m	Expressed protein	AT3G05570,AT4G39235	GO:0005554, molecular function unknown;	GO:0000004, biological process unknown;	GO:0008372, cellular component unknown;		0.028	0.119333	-0.0596667	0.0913333	-0.0876667	0.179
C02013D10	4276	4276	orange1.1g002467m	T22J18.20 protein	AT1G22620	GO:0004842, ubiquitin-protein ligase activity; GO:0005515, protein binding; GO:0008270, zinc ion binding;	GO:0016567, protein ubiquitination;	GO:0000151, ubiquitin ligase complex; GO:0009507, chloroplast;		0.0816667	0.403	0.860667	0.321333	0.779	-0.457667
C18012G01	4278	4278	orange1.1g022066m	Gb|AAF00631.1	AT3G03870,AT5G18130					0.0736667	0.0756667	-0.0663333	0.002	-0.14	0.142
C01009B10	4282	4282	orange1.1g028255m	AT5g25080/T11H3_90	AT5G25080	GO:0005554, molecular function unknown;	GO:0000004, biological process unknown;	GO:0008372, cellular component unknown;		-0.0546667	0.053	-0.0336667	0.107667	0.021	0.0866667
C20004D06	4285	4285	orange1.1g035465m	expressed protein	AT2G43780					0.354333	0.374	0.321333	0.0196667	-0.033	0.0526667
C02001B11	4286	4286	orange1.1g025008m	Nuclear protein-like	AT1G25682	GO:0005554, molecular function unknown;	GO:0000004, biological process unknown;	GO:0008372, cellular component unknown;	DUF572,Family of unknown function (DUF572),2.8026e-45	-0.427667	-0.094	0.0216667	0.333667	0.449333	-0.115667
C02001C02	4287	4287	orange1.1g035217m	no_annotation_available						-0.185	0.157667	0.0626667	0.342667	0.247667	0.095
C02001E01	4288	4288	orange1.1g011375m	Cuticle protein		GO:0003824, catalytic activity;				-0.485333	-0.909	-0.843333	-0.423667	-0.358	-0.0656667
C02001F06	4289	4289	orange1.1g012281m	Endomembrane protein EMP70 precusor isolog; 68664-64364		GO:0005215, transporter activity;	GO:0006810, transport;	GO:0012505, endomembrane system; GO:0016021, integral to membrane;		0.000666667	-0.634333	-0.288833	-0.635	-0.2895	-0.3455
C02001G03	4290	4290	orange1.1g029494m	Expressed protein	AT2G24020,AT4G30620		GO:0000004, biological process unknown;	GO:0009507, chloroplast;	DUF149,Uncharacterised BCR, YbaB family COG0718,2.4e-27	+	+	+	0.616667	0.836	-0.219333
C02002C12	4291	4291	orange1.1g029289m	Putative serine carboxypeptidase II			GO:0006508, proteolysis;	GO:0009507, chloroplast;	Peptidase_S10,Serine carboxypeptidase,0	-0.0743333	-0.144	-0.0456667	-0.0696667	0.0286667	-0.0983333
C02002D02	4292	4292	orange1.1g026987m	SOUL-like protein	AT1G17100	GO:0005488, binding;	GO:0000004, biological process unknown;	GO:0012505, endomembrane system;	SOUL,SOUL heme-binding protein,0	0.254333	0.436333	0.267	0.182	0.0126667	0.169333
C02002D03	4293	4293	orange1.1g033719m	60S ribosomal protein L30	AT1G36240,AT1G77940,AT3G18740	GO:0003735, structural constituent of ribosome;	GO:0006412, protein biosynthesis;	GO:0005622, intracellular; GO:0005840, ribosome;	Ribosomal_L7Ae,Ribosomal protein L7Ae/L30e/S12e/Gadd4,2.3e-28	-0.402	-0.842667	-0.879333	-0.440667	-0.477333	0.0366667
C02002E08	4294	4294	orange1.1g033890m	no_annotation_available						0.806333	0.215	0.149667	-0.591333	-0.656667	0.0653333
C02002F05	4295	4295	not available	no_annotation_available						-0.0893333	-0.187	-0.144	-0.0976667	-0.0546667	-0.043
C02002H02	4296	4296	orange1.1g018729m	At1g47330/T3F24_2	AT1G47330	GO:0005554, molecular function unknown;	GO:0000004, biological process unknown;	GO:0012505, endomembrane system;	DUF21,Domain of unknown function DUF21,0	0.149333	-0.185333	-0.118333	-0.334667	-0.267667	-0.067
C02002H03	4297	4297	orange1.1g019385m	Putative XAP-5 protein	AT2G21150	GO:0005554, molecular function unknown;	GO:0000004, biological process unknown;	GO:0005634, nucleus;	XAP5,XAP5 protein,0	0.160833	0.1545	-0.196167	-0.00633333	-0.357	0.350667
C02002H07	4298	4298	orange1.1g025287m	Proline-rich protein						-0.387	-1.01167	-1.3265	-0.624667	-0.9395	0.314833
C02003B02	4299	4299	orange1.1g032055m	Ubiquitin-conjugating enzyme E2-17 kDa 10/12		GO:0004840, ubiquitin conjugating enzyme activity; GO:0008642, ubiquitin-like activating enzyme activity;	GO:0006464, protein modification; GO:0006512, ubiquitin cycle;		UQ_con,Ubiquitin-conjugating enzyme,0	0.344	0.0693333	-0.527	-0.274667	-0.871	0.596333
C02003B04	4300	4300	orange1.1g036522m	T12M4.15 protein	AT1G68410	GO:0003824, catalytic activity; GO:0015071, protein phosphatase type 2C activity;			PP2C,Protein phosphatase 2C,1.3e-20	0.39	-0.005	-0.317667	-0.395	-0.707667	0.312667
C02003E05	4301	4301	orange1.1g013773m	Eukaryotic translation initiation factor 5		GO:0003743, translation initiation factor activity;	GO:0006413, translational initiation; GO:0006446, regulation of translational initiation;	GO:0005634, nucleus; GO:0005737, cytoplasm;	W2,eIF4-gamma/eIF5/eIF2-epsilon,2.4e-26	0.1115	0.304	0.0896667	0.1925	-0.0218333	0.214333
C02003E11	4302	4302	orange1.1g028624m	60S ribosomal protein L13	AT3G49010	GO:0003735, structural constituent of ribosome;	GO:0006412, protein biosynthesis; GO:0007046, ribosome biogenesis;	GO:0005840, ribosome;	Ribosomal_L13e,Ribosomal protein L13e,0	-0.7145	-1.4265	-1.3475	-0.712	-0.633	-0.079
C02003G03	4303	4303	orange1.1g018137m	Putative beta-subunit of K+ channels		GO:0005267, potassium channel activity; GO:0016491, oxidoreductase activity;	GO:0006813, potassium ion transport;	GO:0016021, integral to membrane;	Aldo_ket_red,Aldo/keto reductase family,0	-	-0.329667	-0.346	+	+	0.0163333
C02004A07	4304	4304	orange1.1g026282m	At1g61150		GO:0005554, molecular function unknown;	GO:0000004, biological process unknown;	GO:0008372, cellular component unknown;		-0.0396667	-0.494	-0.418	-0.454333	-0.378333	-0.076
C02004B11	4305	4305	orange1.1g016814m	Serine/threonine-protein phosphatase 2A 65 kDa regulatory subunit A beta isoform		GO:0008601, protein phosphatase type 2A regulator activity;			HEAT,HEAT repeat,0;HEAT,HEAT repeat,0;HEAT,HEAT repeat,0;HEAT,HEAT repeat,0;HEAT,HEAT repeat,0;HEAT,HEAT repeat,0;HEAT,HEAT repeat,0;HEAT,HEAT repeat,0;HEAT,HEAT repeat,0;HEAT,HEAT repeat,0;HEAT,HEAT repeat,0;HEAT,HEAT repeat,0;HEAT,HEAT repeat,0	-0.076	-0.260333	-0.0633333	-0.184333	0.0126667	-0.197
C02004C05	4306	4306	orange1.1g046691m	Proline-rich cell wall protein-like		GO:0005554, molecular function unknown;	GO:0000004, biological process unknown;	GO:0008372, cellular component unknown;		-0.00266667	0.422	-0.064	0.424667	-0.0613333	0.486
C02004C06	4307	4307	orange1.1g020971m	Tocopherol cyclase	AT4G32770					0.123333	-0.438667	0.0156667	-0.562	-0.107667	-0.454333
C02004E03	4308	4308	orange1.1g027669m	Esterase precursor	AT3G26430	GO:0016788, hydrolase activity- acting on ester bonds; GO:0016789, carboxylic ester hydrolase activity;	GO:0006629, lipid metabolism;	GO:0012505, endomembrane system;	Lipase_GDSL,GDSL-like Lipase/Acylhydrolase,0	0.008	0.190333	0.078	0.182333	0.07	0.112333
C02004E09	4309	4309	orange1.1g014077m	Tubulin alpha-2 chain			GO:0007018, microtubule-based movement; GO:0051258, protein polymerization;		Tubulin,Tubulin/FtsZ family, GTPase domain,0;Tubulin_C,Tubulin/FtsZ family, C-terminal domain,0	0.228	0.429333	0.382333	0.201333	0.154333	0.047
C02004F02	4310	4310	orange1.1g013467m	Homolog of dTDP-glucose 4-6-dehydratases		GO:0003824, catalytic activity;	GO:0009225, nucleotide-sugar metabolism;		Epimerase,NAD dependent epimerase/dehydratase f,0	-0.0221667	0.0248333	-0.157833	0.047	-0.135667	0.182667
C02004G02	4311	4311	orange1.1g017861m	At1g06690/F4H5_17	AT1G06690	GO:0004033, aldo-keto reductase activity; GO:0016491, oxidoreductase activity;		GO:0009507, chloroplast;	Aldo_ket_red,Aldo/keto reductase family,0	-0.0783333	-0.427667	-0.424333	-0.349333	-0.346	-0.00333333
C02004H09	4312	4312	not available	Contains similarity to chalcone-flavonone isomerase	AT5G05270	GO:0005554, molecular function unknown;		GO:0008372, cellular component unknown;	Chalcone,Chalcone-flavanone isomerase,7.8e-16	-0.710333	-0.981	-1.036	-0.270667	-0.325667	0.055
C02006A03	4313	4313	orange1.1g022902m	no_annotation_available						-0.2	-0.00166667	-0.133333	0.198333	0.0666667	0.131667
C02006B03	4314	4314	not available	no_annotation_available						0.222667	0.172333	0.241167	-0.0503333	0.0185	-0.0688333
C02006B07	4315	4315	orange1.1g027394m	Arabidopsis thaliana genomic DNA, chromosome 5, TAC clone:K1F13	AT5G66450		GO:0000004, biological process unknown;	GO:0009507, chloroplast;		-0.341667	-0.779667	-0.481333	-0.438	-0.139667	-0.298333
C02006B11	4316	4316	orange1.1g031781m	FK506-binding protein 2-2 precursor						-0.218333	-0.681333	-0.467667	-0.463	-0.249333	-0.213667
C02006E03	4317	4317	orange1.1g039047m	Putative fatty acid elongase	AT2G28630	GO:0008415, acyltransferase activity;		GO:0012505, endomembrane system;		0.110333	-0.218	-0.0716667	-0.328333	-0.182	-0.146333
C02006G03	4318	4318	orange1.1g022581m	OSJNBa0019J05.15 protein	AT5G10710	GO:0005554, molecular function unknown;	GO:0000004, biological process unknown;	GO:0008372, cellular component unknown;		0.0936667	0.231333	0.0933333	0.137667	-0.000333333	0.138
C02006G05	4319	4319	orange1.1g029623m	Putative adenosine-5'-phosphosulfate kinase	AT3G03900	GO:0005524, ATP binding; GO:0016301, kinase activity; GO:0016772, transferase activity- transferring phosphorus-containing groups;	GO:0000103, sulfate assimilation;	GO:0008372, cellular component unknown;	APS_kinase,Adenylylsulphate kinase,0	0.0143333	0.100333	0.188667	0.086	0.174333	-0.0883333
C02006G06	4320	4320	orange1.1g007897m	CNGC2	AT5G15410	GO:0005242, inward rectifier potassium channel activity; GO:0005261, cation channel activity; GO:0005516, calmodulin binding; GO:0030551, cyclic nucleotide binding;	GO:0009626, hypersensitive response;	GO:0012505, endomembrane system;		-0.584	-	-0.644333	-	-0.0603333	-
C02006G10	4321	4321	not available	no_annotation_available						-0.171333	0.2	0.5985	0.371333	0.769833	-0.3985
C02006H11	4322	4322	orange1.1g026011m	Phospholipid hydroperoxide glutathione peroxidase, chloroplast precursor	AT2G25080,AT4G31870	GO:0004602, glutathione peroxidase activity;	GO:0006979, response to oxidative stress;		GSHPx,Glutathione peroxidase,0	-1.03867	-1.84967	-0.563	-0.811	0.475667	-1.28667
C02007A01	4323	4323	orange1.1g016429m	Putative PTS protein	AT5G63140	GO:0004722, protein serine/threonine phosphatase activity; GO:0016787, hydrolase activity;		GO:0012505, endomembrane system;	Metallophos,Calcineurin-like phosphoesterase,1.3e-19	0.484333	-0.208667	-	-0.693	-	+
C02007A08	4324	4324	orange1.1g009685m	T27C4.12 protein		GO:0005554, molecular function unknown;	GO:0000004, biological process unknown;	GO:0008372, cellular component unknown;		0.191	1.277	0.898	1.086	0.707	0.379
C02007D07	4325	4325	orange1.1g013401m	A_IG005I10.8 protein	AT4G00330	GO:0004672, protein kinase activity; GO:0004674, protein serine/threonine kinase activity; GO:0004713, protein-tyrosine kinase activity; GO:0005524, ATP binding; GO:0016301, kinase activity;	GO:0006468, protein amino acid phosphorylation;	GO:0005739, mitochondrion;	Pkinase_Tyr,Protein tyrosine kinase,2.1e-24;Pkinase,Protein kinase domain,1.9e-32	0.487333	0.407667	0.229667	-0.0796667	-0.257667	0.178
C02007G07	4326	4326	orange1.1g008620m	Terpene synthase			GO:0016106, sesquiterpenoid biosynthesis;	GO:0008372, cellular component unknown;	Terpene_synth_C,Terpene synthase family, metal bindin,3.7e-12	-0.065	-0.0363333	-0.0706667	0.0286667	-0.00566667	0.0343333
C02007G09	4327	4327	orange1.1g004904m	AcinusL protein-like	AT4G39680	GO:0003677, DNA binding;	GO:0000004, biological process unknown;	GO:0005634, nucleus;		0.356667	0.309333	0.305333	-0.0473333	-0.0513333	0.004
C02008B03	4328	4328	orange1.1g028465m	AT4g26670/F10M23_10	AT4G26670	GO:0008565, protein transporter activity; GO:0015450, protein translocase activity;	GO:0015031, protein transport;	GO:0005743, mitochondrial inner membrane; GO:0005744, mitochondrial inner membrane presequence translocase complex;	Tim17,Tim17/Tim22/Tim23 family,3.4e-32	0.09	0.136	-0.115667	0.046	-0.205667	0.251667
C02002B09	4329	4329	orange1.1g012678m	Glucosyl transferase, putative; 93894-95315						-1.12133	-0.739333	-0.377	0.382	0.744333	-0.362333
C02008C08	4330	4330	orange1.1g008509m	AIM1 protein		GO:0004300, enoyl-CoA hydratase activity;	GO:0007275, development; GO:0009845, seed germination;			-0.437667	-0.0463333	-0.361667	0.391333	0.076	0.315333
C02008F02	4331	4331	orange1.1g036603m	Putative aminopeptidase; 4537-10989		GO:0004179, membrane alanyl aminopeptidase activity;	GO:0006508, proteolysis;	GO:0009507, chloroplast;		0.122667	-0.393667	-0.0683333	-0.516333	-0.191	-0.325333
C02008F07	4332	4332	orange1.1g019807m	AT4g22740/T12H17_130	AT4G22740	GO:0005554, molecular function unknown;		GO:0008372, cellular component unknown;		-0.642	0.488667	0.457	1.13067	1.099	0.0316667
C02008G02	4333	4333	orange1.1g014987m	Beta xylosidase		GO:0004553, hydrolase activity- hydrolyzing O-glycosyl compounds;	GO:0005975, carbohydrate metabolism;	GO:0012505, endomembrane system;		0.304333	0.480667	0.0546667	0.176333	-0.249667	0.426
C02007G02	4334	4334	orange1.1g008802m	Putative RNA-binding region RNP-1 and Splicing factor PWI family member protein	AT1G60200	GO:0003676, nucleic acid binding;	GO:0006397, mRNA processing;	GO:0009507, chloroplast;	PWI,PWI domain,3.7e-26	0.661	-0.00266667	-0.378	-0.663667	-1.039	0.375333
C02008H07	4335	4335	orange1.1g009791m	AAA-type ATPase-like protein	AT5G17760	GO:0000166, nucleotide binding; GO:0005524, ATP binding; GO:0017111, nucleoside-triphosphatase activity;		GO:0005739, mitochondrion;		-0.245667	-1.835	-1.738	-1.58933	-1.49233	-0.097
C02009B12	4336	4336	orange1.1g032139m	60S ribosomal protein L27a-2	AT1G70600	GO:0003735, structural constituent of ribosome;	GO:0006412, protein biosynthesis;	GO:0005622, intracellular; GO:0005840, ribosome;	L15,Ribosomal protein L15,1.3e-11	0.0243333	-0.612333	-1.197	-0.636667	-1.22133	0.584667
C02009E09	4337	4337	orange1.1g033098m	Thioredoxin h	AT1G11530	GO:0005489, electron transporter activity; GO:0030508, thiol-disulfide exchange intermediate activity;	GO:0006118, electron transport;	GO:0008372, cellular component unknown;	Thioredoxin,Thioredoxin,2.4e-25	-0.135333	-0.21	-0.166333	-0.0746667	-0.031	-0.0436667
C01011D05	4338	4338	orange1.1g024923m	Serine/threonine-protein phosphatase PP2A-3 catalytic subunit		GO:0000158, protein phosphatase type 2A activity; GO:0000163, protein phosphatase type 1 activity;		GO:0005634, nucleus; GO:0005730, nucleolus; GO:0005737, cytoplasm;	Metallophos,Calcineurin-like phosphoesterase,4e-12	0.0996667	0.407	-0.129667	0.307333	-0.229333	0.536667
C02010C02	4339	4339	orange1.1g025912m	no_annotation_available						-0.134	0.487333	0.0716667	0.621333	0.205667	0.415667
C01001E01	4340	4340	orange1.1g009188m	WD-repeat protein-like		GO:0000166, nucleotide binding;		GO:0008372, cellular component unknown;	WD40,WD domain, G-beta repeat,0;WD40,WD domain, G-beta repeat,0;WD40,WD domain, G-beta repeat,0;WD40,WD domain, G-beta repeat,0;WD40,WD domain, G-beta repeat,0;WD40,WD domain, G-beta repeat,0	-0.051	-0.431667	-0.0363333	-0.380667	0.0146667	-0.395333
C01011D01	4341	4341	orange1.1g013165m	Tubulin beta-2 chain		GO:0003924, GTPase activity; GO:0005198, structural molecule activity; GO:0005525, GTP binding;		GO:0005874, microtubule; GO:0043234, protein complex;	Tubulin,Tubulin/FtsZ family, GTPase domain,0;Tubulin_C,Tubulin/FtsZ family, C-terminal domai,0	-0.161667	-0.031	-0.0426667	0.130667	0.119	0.0116667
C02010D12	4342	4342	orange1.1g023871m	no_annotation_available						-0.268333	-0.097	-0.322333	0.171333	-0.054	0.225333
C02010E02	4343	4343	orange1.1g039468m	F10A16.15 protein						0.0383333	-0.275333	-0.398	-0.313667	-0.436333	0.122667
C02010F10	4344	4344	orange1.1g019649m	no_annotation_available						0.00166667	0.261333	0.151333	0.259667	0.149667	0.11
C02010G05	4345	4345	not available	Photosystem II protein K	ATCG00070					0.118333	-0.399	-0.52	-0.517333	-0.638333	0.121
C02010H11	4346	4346	orange1.1g029301m	no_annotation_available						-0.388	0.342	-0.856667	0.73	-0.468667	1.19867
C02011A06	4347	4347	orange1.1g045034m	no_annotation_available						-0.578	-	-0.816667	-	-0.238667	-
C02011B06	4348	4348	orange1.1g009551m	Phosphatidylinositol transfer-like protein III	AT2G21520	GO:0005215, transporter activity;	GO:0006810, transport;	GO:0005622, intracellular;		0.083	-0.234333	-0.041	-0.317333	-0.124	-0.193333
C02010D06	4349	4349	orange1.1g013560m	At2g30720	AT2G30720	GO:0003824, catalytic activity; GO:0016291, acyl-CoA thioesterase activity; GO:0016788, hydrolase activity- acting on ester bonds;	GO:0000004, biological process unknown;	GO:0005739, mitochondrion;		-0.412	-0.499	-0.550667	-0.087	-0.138667	0.0516667
C02011H04	4350	4350	orange1.1g029534m	At5g25540	AT5G25540					0.00666667	0.026	0.0273333	0.0193333	0.0206667	-0.00133333
C02012A04	4351	4351	orange1.1g013066m	Tubulin alpha-1 chain						-0.118	-0.241667	-0.160333	-0.123667	-0.0423333	-0.0813333
C02012A06	4352	4352	orange1.1g024095m	Expressed protein	AT2G42750	GO:0005489, electron transporter activity; GO:0031072, heat shock protein binding; GO:0051082, unfolded protein binding;	GO:0006118, electron transport; GO:0006457, protein folding;	GO:0009507, chloroplast;	DnaJ,DnaJ domain,1.2e-23	-0.558667	-0.678	-0.455333	-0.119333	0.103333	-0.222667
C02012B02	4353	4353	orange1.1g029050m	Protein At5g57035		GO:0004672, protein kinase activity; GO:0004674, protein serine/threonine kinase activity; GO:0004713, protein-tyrosine kinase activity; GO:0004842, ubiquitin-protein ligase activity; GO:0005524, ATP binding; GO:0016301, kinase activity;	GO:0006468, protein amino acid phosphorylation; GO:0016567, protein ubiquitination;	GO:0000151, ubiquitin ligase complex;		-0.182333	0.367333	0.129333	0.549667	0.311667	0.238
C02012C05	4354	4354	orange1.1g028339m	expressed protein	AT5G11280	GO:0005554, molecular function unknown;	GO:0000004, biological process unknown;	GO:0005739, mitochondrion;		0.0983333	-0.0753333	0.064	-0.173667	-0.0343333	-0.139333
C02012C11	4355	4355	orange1.1g029386m	Bcl-2 inhibitor of transcription	AT3G03010,AT5G16870				PTH2,Peptidyl-tRNA hydrolase PTH2,0	0.686333	-0.787667	-0.394667	-1.474	-1.081	-0.393
C02012G02	4356	4356	orange1.1g026305m	ACC oxidase 1		GO:0005506, iron ion binding; GO:0016216, isopenicillin-N synthase activity;			2OG-FeII_Oxy,2OG-Fe(II) oxygenase superfamily,1.4013e-44	0.185333	3.359	2.78033	3.17367	2.595	0.578667
C02012H11	4357	4357	orange1.1g044991m	no_annotation_available					S1FA,DNA binding protein S1FA,6.9e-26	-0.469667	-0.245667	-0.5255	0.224	-0.0558333	0.279833
C02011F09	4358	4358	orange1.1g022900m	Homolog of dTDP-glucose 4-6-dehydratases		GO:0003824, catalytic activity;	GO:0009225, nucleotide-sugar metabolism;		Epimerase,NAD dependent epimerase/dehydratase f,0	-0.296667	-0.799	-0.760667	-0.502333	-0.464	-0.0383333
C02013B10	4359	4359	orange1.1g027131m	expressed protein	AT5G02740		GO:0000004, biological process unknown;	GO:0005739, mitochondrion;		0.122667	-0.429667	-0.405333	-0.552333	-0.528	-0.0243333
C01008A02	4360	4360	orange1.1g012157m	F9D12.18 protein	AT5G26360	GO:0005515, protein binding; GO:0005524, ATP binding;	GO:0044267, cellular protein metabolism;			0.0296667	-0.489333	-0.537	-0.519	-0.566667	0.0476667
C02014B06	4361	4361	orange1.1g048051m	R-linalool synthase			GO:0016106, sesquiterpenoid biosynthesis;	GO:0008372, cellular component unknown;	Terpene_synth,Terpene synthase, N-terminal domain,6.09999e-41	-0.304333	-0.373	-0.0216667	-0.0686667	0.282667	-0.351333
C02014C02	4362	4362	orange1.1g011954m	F1B16.5 protein		GO:0016757, transferase activity- transferring glycosyl groups;	GO:0009058, biosynthesis;	GO:0005739, mitochondrion;		0	-0.393333	-0.155	-0.393333	-0.155	-0.238333
C01008B06	4363	4363	orange1.1g016318m	T27G7.16	AT1G08470	GO:0016844, strictosidine synthase activity;	GO:0009058, biosynthesis; GO:0009821, alkaloid biosynthesis;	GO:0012505, endomembrane system;	Str_synth,Strictosidine synthase,3.5e-35	-0.989333	-0.247667	0.0706667	0.741667	1.06	-0.318333
C02014D04	4364	4364	orange1.1g016569m	Chalcone synthase family protein	AT4G34850	GO:0008415, acyltransferase activity;	GO:0009058, biosynthesis; GO:0009699, phenylpropanoid biosynthesis;	GO:0008372, cellular component unknown;	Chal_sti_synt_N,Chalcone and stilbene synthases, N-te,0	0.141	0.449167	-0.393833	0.308167	-0.534833	0.843
C02014E02	4365	4365	orange1.1g033944m	60S acidic ribosomal protein P1	AT1G01100				Ribosomal_60s,60s Acidic ribosomal protein,1.1e-33	-0.665	-1.203	-0.927	-0.538	-0.262	-0.276
C02014E04	4366	4366	orange1.1g031176m	expressed protein	AT3G57090	GO:0005554, molecular function unknown;	GO:0000004, biological process unknown;	GO:0008372, cellular component unknown;		-0.0923333	0.161333	0.141	0.253667	0.233333	0.0203333
C02014F07	4367	4367	orange1.1g016791m	NAM-like protein	AT3G15510		GO:0007275, development; GO:0045449, regulation of transcription;		NAM,No apical meristem (NAM) protein,0	-0.307	-0.279667	-0.144667	0.0273333	0.162333	-0.135
C02014F08	4368	4368	orange1.1g015206m	SAC1-like protein AtSAC1b		GO:0004439, phosphoinositide 5-phosphatase activity;		GO:0008372, cellular component unknown;		-0.163667	-0.63	-0.375	-0.466333	-0.211333	-0.255
C02014G01	4369	4369	orange1.1g019523m	T25K16.8		GO:0004739, pyruvate dehydrogenase (acetyl-transferring) activity; GO:0016624, oxidoreductase activity- acting on the aldehyde or oxo group of donors- disulfide as acceptor;	GO:0008152, metabolism;	GO:0005739, mitochondrion; GO:0009507, chloroplast;	E1_dh,Dehydrogenase E1 component,0	-0.779833	-1.1175	-0.852167	-0.337667	-0.0723333	-0.265333
C02014G06	4370	4370	orange1.1g016003m	At4g27460	AT4G27460	GO:0005554, molecular function unknown;	GO:0000004, biological process unknown;	GO:0009507, chloroplast;			+	+	+	+	0.418667
C02015B11	4371	4371	orange1.1g038249m	Putative serine/threonine protein kinase	AT4G32830	GO:0004672, protein kinase activity; GO:0004674, protein serine/threonine kinase activity; GO:0004685, calcium- and calmodulin-dependent protein kinase activity; GO:0004713, protein-tyrosine kinase activity; GO:0005509, calcium ion binding; GO:0005524, AT	GO:0006468, protein amino acid phosphorylation; GO:0016572, histone phosphorylation;	GO:0005634, nucleus; GO:0005730, nucleolus; GO:0005739, mitochondrion; GO:0005819, spindle;	Pkinase,Protein kinase domain,0;Pkinase_Tyr,Protein tyrosine kinase,2.5e-17	+	+	+	-0.092	-0.0816667	-0.0103333
C02015E06	4372	4372	orange1.1g031879m	Glutathione S-transferase GST 23	AT5G41210	GO:0004364, glutathione transferase activity;			GST_N,Glutathione S-transferase, N-terminal d,3.2e-17	0.215667	0.0896667	-0.00866667	-0.126	-0.224333	0.0983333
C02016A06	4373	4373	orange1.1g015704m	Expressed protein			GO:0000004, biological process unknown; GO:0006499, N-terminal protein myristoylation;	GO:0012505, endomembrane system;	DUF248,Putative methyltransferase,0	-0.125167	-0.0548333	-0.0485	0.0703333	0.0766667	-0.00633333
C02016B11	4374	4374	orange1.1g016129m	Putative DNA binding protein	AT3G51800	GO:0004239, methionyl aminopeptidase activity; GO:0008235, metalloexopeptidase activity;	GO:0006508, proteolysis;	GO:0008372, cellular component unknown;	Peptidase_M24,metallopeptidase family M24,0	-0.458333	-0.408667	-0.325333	0.0496667	0.133	-0.0833333
C02015G02	4375	4375	orange1.1g033622m	no_annotation_available						0.0686667	0.0816667	-0.120333	0.013	-0.189	0.202
C02016C08	4376	4376	orange1.1g030162m	NEDD8-conjugating enzyme Ubc12	AT2G18600	GO:0004840, ubiquitin conjugating enzyme activity; GO:0008640, ubiquitin-like conjugating enzyme activity; GO:0008642, ubiquitin-like activating enzyme activity;	GO:0006464, protein modification; GO:0006512, ubiquitin cycle;	GO:0008372, cellular component unknown;	UQ_con,Ubiquitin-conjugating enzyme,0	0.120667	-0.021	-0.026	-0.141667	-0.146667	0.005
C02016D08	4377	4377	orange1.1g007458m	Calcium-dependent protein kinase-like		GO:0004672, protein kinase activity; GO:0004674, protein serine/threonine kinase activity; GO:0004685, calcium- and calmodulin-dependent protein kinase activity; GO:0004713, protein-tyrosine kinase activity; GO:0004723, calcium-dependent protein serine/th	GO:0006468, protein amino acid phosphorylation;	GO:0005739, mitochondrion; GO:0009507, chloroplast;	Pkinase,Protein kinase domain,0	-0.168	-0.336	-0.390333	-0.168	-0.222333	0.0543333
C02016E08	4378	4378	orange1.1g017384m	no_annotation_available						0.176	0.267333	0.254	0.0913333	0.078	0.0133333
C02016F07	4379	4379	orange1.1g033919m	no_annotation_available						-0.104333	-0.0213333	0.0886667	0.083	0.193	-0.11
C02016G05	4380	4380	orange1.1g001328m	SMC3 protein	AT2G27170	GO:0005524, ATP binding;	GO:0007059, chromosome segregation; GO:0051276, chromosome organization and biogenesis;	GO:0005634, nucleus;	SMC_N,RecF/RecN/SMC N terminal domain,4.6e-15	0.0416667	0.352333	0.096	0.310667	0.0543333	0.256333
C02016H10	4381	4381	orange1.1g028868m	Short chain alcohol dehydrogenase-like						-0.589333	0.028	0.224833	0.617333	0.814167	-0.196833
C02017B03	4382	4382	orange1.1g006153m	Putative alpha-carboxyltransferase	AT2G38040	GO:0003989, acetyl-CoA carboxylase activity;	GO:0006633, fatty acid biosynthesis;	GO:0009317, acetyl-CoA carboxylase complex; GO:0009507, chloroplast;		-0.564667	-1.03133	-0.427	-0.466667	0.137667	-0.604333
C02015B06	4383	4383	not available	Putative thioesterase						0.0273333	0.0683333	-0.00666667	0.041	-0.034	0.075
C02017C01	4384	4384	not available	Protein At3g03100	AT3G03100	GO:0005489, electron transporter activity; GO:0008137, NADH dehydrogenase (ubiquinone) activity; GO:0016491, oxidoreductase activity;	GO:0006118, electron transport;	GO:0005739, mitochondrion;	Complex1_17_2kD,NADH:ubiquinone oxidoreductase 17.2 k,0	0.186	-0.191667	-0.164333	-0.377667	-0.350333	-0.0273333
C02017C03	4385	4385	orange1.1g032148m	Alr5129 protein	AT5G02710			GO:0009507, chloroplast;	UPF0153,Uncharacterised protein family (UPF0153),1.9e-11	-0.166333	-0.064	0.023	0.102333	0.189333	-0.087
C02017C05	4386	4386	not available	no_annotation_available						0.175	0.139667	0.394333	-0.0353333	0.219333	-0.254667
C02017H03	4387	4387	orange1.1g000535m	MAP3K epsilon protein kinase		GO:0004672, protein kinase activity; GO:0004674, protein serine/threonine kinase activity; GO:0004713, protein-tyrosine kinase activity; GO:0005524, ATP binding; GO:0016301, kinase activity;	GO:0006468, protein amino acid phosphorylation;			-0.0356667	0.081	0.065	0.116667	0.100667	0.016
C02017H04	4388	4388	orange1.1g010927m	expressed protein	AT4G37440			GO:0008372, cellular component unknown;		-0.0316667	0.299333	0.343667	0.331	0.375333	-0.0443333
C02018A01	4389	4389	orange1.1g026660m	Cell division control protein 2 homolog B	AT3G54180	GO:0016301, kinase activity;			Pkinase,Protein kinase domain,0;Pkinase_Tyr,Protein tyrosine kinase,1.6e-13	-	0.0693333	-	+		+
C02018C01	4390	4390	orange1.1g012098m	Similarity to diaminopimelate decarboxylase	AT3G14390,AT5G11880	GO:0008836, diaminopimelate decarboxylase activity;	GO:0009089, lysine biosynthesis via diaminopimelate;	GO:0009507, chloroplast;	Orn_Arg_deC_N,Pyridoxal-dependent decarboxylase, pyr,0	-0.00833333	-0.675	-0.654333	-0.666667	-0.646	-0.0206667
C02018D02	4391	4391	orange1.1g038121m	Mitochondrial carrier-like protein		GO:0005215, transporter activity; GO:0005488, binding;	GO:0006810, transport; GO:0006839, mitochondrial transport;	GO:0005739, mitochondrion; GO:0005743, mitochondrial inner membrane;	Mito_carr,Mitochondrial carrier protein,0;Mito_carr,Mitochondrial carrier protein,0	0.0116667	-0.640333	-0.666333	-0.652	-0.678	0.026
C02018D03	4392	4392	orange1.1g036708m	At1g05070/T7A14_6	AT1G05070	GO:0005554, molecular function unknown;	GO:0000004, biological process unknown;	GO:0012505, endomembrane system;	DUF1068,Protein of unknown function (DUF1068),0	0.0738333	-0.661167	-0.5325	-0.735	-0.606333	-0.128667
C02012B01	4393	4393	orange1.1g015828m	Putative auxin-independent growth promoter	AT5G15740	GO:0005554, molecular function unknown;	GO:0000004, biological process unknown;	GO:0008372, cellular component unknown;	DUF246,Plant protein family,0	0.742333	1.608	0.455	0.865667	-0.287333	1.153
C02018E03	4394	4394	orange1.1g019199m	Putative cinnamyl-alcohol dehydrogenase; 49641-51171	AT1G72680	GO:0008270, zinc ion binding; GO:0016491, oxidoreductase activity; GO:0016616, oxidoreductase activity- acting on the CH-OH group of donors- NAD or NADP as acceptor;	GO:0009809, lignin biosynthesis;	GO:0009507, chloroplast;	ADH_N,Alcohol dehydrogenase GroES-like domain,1.5e-30;ADH_zinc_N,Zinc-binding dehydrogenase,2.7e-29	-0.0353333	-0.127333	0.171333	-0.092	0.206667	-0.298667
C02018H02	4395	4395	not available	Conjugation TrbI-like protein precursor						0.140333	0.348667	0.111667	0.208333	-0.0286667	0.237
C02017G12	4396	4396	not available	no_annotation_available						-0.212	0.00666667	0.145667	0.218667	0.357667	-0.139
C02019D02	4397	4397	orange1.1g015796m	Vacuolar ATP synthase subunit B		GO:0005524, ATP binding; GO:0008553, hydrogen-exporting ATPase activity- phosphorylative mechanism; GO:0046933, hydrogen-transporting ATP synthase activity- rotational mechanism; GO:0046961, hydrogen-transporting ATPase activity- rotational mechanism;	GO:0006754, ATP biosynthesis; GO:0015986, ATP synthesis coupled proton transport; GO:0015988, energy coupled proton transport- against electrochemical gradient;	GO:0005737, cytoplasm; GO:0016469, proton-transporting two-sector ATPase complex;	ATP-synt_ab_N,ATP synthase alpha/beta family, beta-ba,9.9e-17;ATP-synt_ab,ATP synthase alpha/beta family, nucleot,0	-0.483	-0.606	-0.189667	-0.123	0.293333	-0.416333
C02019E07	4398	4398	orange1.1g031355m	Fiber protein Fb19	AT2G47710	GO:0005554, molecular function unknown;	GO:0006950, response to stress;	GO:0008372, cellular component unknown;	Usp,Universal stress protein family,9.5e-21	-0.641667	-0.701333	-0.144	-0.0596667	0.497667	-0.557333
C02020A05	4399	4399	orange1.1g013636m	UPI000034ED8B; ATP binding / kinase/ protein kinase/ protein serine/threonine kinase/ protein-tyrosine kinase		GO:0004672, protein kinase activity; GO:0004674, protein serine/threonine kinase activity; GO:0004713, protein-tyrosine kinase activity; GO:0005524, ATP binding; GO:0016301, kinase activity;	GO:0006468, protein amino acid phosphorylation;	GO:0012505, endomembrane system;		-0.178	0.0323333	-0.218	0.210333	-0.04	0.250333
C02020B11	4400	4400	orange1.1g002366m	Alpha-mannosidase		GO:0004559, alpha-mannosidase activity;	GO:0005975, carbohydrate metabolism;	GO:0012505, endomembrane system;	Glyco_hydro_38C,Glycosyl hydrolases family 38 C-termi,1.2e-25	-0.333	-0.616	-0.096	-0.283	0.237	-0.52
C02014F03	4401	4401	orange1.1g039837m	F16P17.9 protein		GO:0016207, 4-coumarate-CoA ligase activity;	GO:0008152, metabolism;	GO:0008372, cellular component unknown;		0.379	0.478	0.451667	0.099	0.0726667	0.0263333
C02016B01	4402	4402	orange1.1g027469m	AT4g01940/T7B11_20	AT4G01940				NifU,NifU-like domain,2.9e-25	+	+	+	-0.0326667	0.611667	-0.644333
C02020H03	4403	4403	orange1.1g029660m	YABBY-like transcription factor PROLONGATA	AT2G26580	GO:0003700, transcription factor activity;		GO:0012505, endomembrane system;	YABBY,YABBY protein,0	-0.129333	-0.176333	-0.0656667	-0.047	0.0636667	-0.110667
C02021A03	4404	4404	orange1.1g020110m	Putative cinnamoyl-CoA reductase	AT2G02400	GO:0016621, cinnamoyl-CoA reductase activity;	GO:0009809, lignin biosynthesis;	GO:0008372, cellular component unknown;	Epimerase,NAD dependent epimerase/dehydratase f,1.5e-23;3Beta_HSD,3-beta hydroxysteroid dehydrogenase/i,4e-11	0.0446667	-0.276667	-0.55	-0.321333	-0.594667	0.273333
C02021A10	4405	4405	orange1.1g022876m	AT4g12590-like protein	AT4G12590	GO:0005554, molecular function unknown;	GO:0000004, biological process unknown;	GO:0012505, endomembrane system;	DUF850,Eukaryotic protein of unknown function (DUF8,0	-0.0906667	-	-0.257	-	-0.166333	-
C02021B03	4406	4406	orange1.1g023585m	Putative polygalacturonase	AT4G23820	GO:0004650, polygalacturonase activity;	GO:0005975, carbohydrate metabolism;	GO:0012505, endomembrane system;	Glyco_hydro_28,Glycosyl hydrolases family 28,5.2e-11	0.280333	-0.298	-0.250667	-0.578333	-0.531	-0.0473333
C02021C01	4407	4407	orange1.1g045384m	MYB8 protein	AT3G27810	GO:0003677, DNA binding; GO:0003700, transcription factor activity; GO:0016564, transcriptional repressor activity;	GO:0006355, regulation of transcription- DNA-dependent; GO:0009411, response to UV;	GO:0005634, nucleus;	Myb_DNA-binding,Myb-like DNA-binding domain,2.8e-26;Myb_DNA-binding,Myb-like DNA-binding domain,2.8e-26	0.0573333	0.128	0.155333	0.0706667	0.098	-0.0273333
C02021C08	4408	4408	orange1.1g009152m	Cytochrome P450 79A2		GO:0019825, oxygen binding;	GO:0019761, glucosinolate biosynthesis;	GO:0005739, mitochondrion;	p450,Cytochrome P450,0	0.288667	0.354	2.20733	0.0653333	1.91867	-1.85333
C02021C10	4409	4409	orange1.1g033348m	UPI0000547679; PREDICTED: similar to keratinocytes associated protein 2	AT1G77350	GO:0005554, molecular function unknown;		GO:0012505, endomembrane system;		-0.586167	-0.928	-0.593167	-0.341833	-0.007	-0.334833
C02020D07	4410	4410	orange1.1g008019m	Class III HD-Zip protein 8		GO:0003677, DNA binding; GO:0003700, transcription factor activity;	GO:0006355, regulation of transcription- DNA-dependent;	GO:0005634, nucleus;		0.168	0.333667	0.380333	0.165667	0.212333	-0.0466667
C02016A07	4413	4413	orange1.1g047486m	Putative disease resistance protein		GO:0005515, protein binding; GO:0016301, kinase activity;	GO:0006952, defense response; GO:0007165, signal transduction;	GO:0012505, endomembrane system;	LRR_1,Leucine Rich Repeat,1.7e-23;LRR_1,Leucine Rich Repeat,1.7e-23;LRR_1,Leucine Rich Repeat,1.7e-23;LRR_1,Leucine Rich Repeat,1.7e-23;LRR_1,Leucine Rich Repeat,1.7e-23;LRR_1,Leucine Rich Repeat,1.7e-23;LRR_1,Leucine Rich Repeat,1.7e-23	-0.0236667	-	0.0626667	-	0.0863333	-
C03005G12	4415	4415	not available	50S ribosomal protein L3-2, chloroplast precursor	AT3G17465	GO:0003735, structural constituent of ribosome;	GO:0006412, protein biosynthesis;	GO:0005739, mitochondrion; GO:0005840, ribosome;	Ribosomal_L3,Ribosomal protein L3,0	-0.216167	0.2195	0.207833	0.435667	0.424	0.0116667
C03004C05	4416	4416	orange1.1g030529m	Putative naphthoate synthase menB	AT1G60550	GO:0003824, catalytic activity; GO:0008935, naphthoate synthase activity;	GO:0008152, metabolism; GO:0042371, vitamin K biosynthesis;	GO:0008372, cellular component unknown;	ECH,Enoyl-CoA hydratase/isomerase family,1.8e-25	0.203	0.0376667	0.217333	-0.165333	0.0143333	-0.179667
C02007H11	4417	4417	orange1.1g033777m	CTV.22						0.468333	-0.0373333	-0.306667	-0.505667	-0.775	0.269333
C07006B06	4418	4418	orange1.1g048433m	zinc finger (C3HC4-type RING finger) family protein, contains Pfam profile: PF00097 zinc finger, C3HC4 type (RING finger)		GO:0004842, ubiquitin-protein ligase activity; GO:0005515, protein binding; GO:0008270, zinc ion binding;	GO:0016567, protein ubiquitination;	GO:0000151, ubiquitin ligase complex;		-0.0576667	0.690333	0.369333	0.748	0.427	0.321
C03003E09	4419	4419	orange1.1g007737m	At1g78060/F28K19_32		GO:0004553, hydrolase activity- hydrolyzing O-glycosyl compounds;	GO:0005975, carbohydrate metabolism;	GO:0012505, endomembrane system;	Glyco_hydro_3,Glycosyl hydrolase family 3 N termina,0;Glyco_hydro_3_C,Glycosyl hydrolase family 3 C termina,0	-0.118333	-0.292667	-0.134	-0.174333	-0.0156667	-0.158667
C03005E03	4422	4422	orange1.1g017552m	Putative GDSL-motif lipase/acylhydrolase	AT5G33370	GO:0016788, hydrolase activity- acting on ester bonds; GO:0016789, carboxylic ester hydrolase activity;	GO:0006629, lipid metabolism;	GO:0012505, endomembrane system;	Lipase_GDSL,GDSL-like Lipase/Acylhydrolase,0	-	-0.0263333	-0.231333	+	+	0.205
C03001H11	4425	4425	orange1.1g034788m	no_annotation_available						-0.393	-0.573333	-0.538	-0.180333	-0.145	-0.0353333
C02004B08	4426	4426	orange1.1g011256m	WD-repeat containing protein, putative		GO:0000166, nucleotide binding; GO:0004842, ubiquitin-protein ligase activity;	GO:0016567, protein ubiquitination;	GO:0000151, ubiquitin ligase complex;	WD40,WD domain, G-beta repeat,4.90454e-43;WD40,WD domain, G-beta repeat,4.90454e-43;WD40,WD domain, G-beta repeat,4.90454e-43;WD40,WD domain, G-beta repeat,4.90454e-43;WD40,WD domain, G-beta repeat,4.90454e-43;WD40,WD domain, G-beta repeat,4.90454e-43;WD4	-0.0593333	0.00166667	-0.173667	0.061	-0.114333	0.175333
C03001E10	4427	4427	orange1.1g019352m	At1g30270/F12P21_6		GO:0004672, protein kinase activity; GO:0004674, protein serine/threonine kinase activity; GO:0004713, protein-tyrosine kinase activity; GO:0005524, ATP binding; GO:0016301, kinase activity;	GO:0006468, protein amino acid phosphorylation; GO:0007165, signal transduction;		Pkinase,Protein kinase domain,6.9e-21	-0.254667	-0.941667	-0.302667	-0.687	-0.048	-0.639
C03001F01	4428	4428	orange1.1g019512m	Calcium-binding protein 39	AT5G47540	GO:0005554, molecular function unknown;	GO:0000004, biological process unknown;	GO:0005739, mitochondrion;		-0.178667	-0.145667	-	0.033	-	+
C03001D08	4429	4429	orange1.1g029009m	Homeobox-leucine zipper protein HAT22	AT4G37790	GO:0003700, transcription factor activity;	GO:0006355, regulation of transcription- DNA-dependent; GO:0009735, response to cytokinin stimulus;	GO:0005634, nucleus;	Homeobox,Homeobox domain,2.8e-17;HALZ,Homeobox associated leucine zipper,5.9e-22	0.114	-0.179333	-0.143333	-0.293333	-0.257333	-0.036
C03002C01	4430	4430	orange1.1g028398m	expressed protein	AT3G26580	GO:0005554, molecular function unknown;	GO:0000004, biological process unknown;	GO:0009507, chloroplast;		0.0966667	0.225333	0.0783333	0.128667	-0.0183333	0.147
C03002E08	4431	4431	orange1.1g036910m	Thiol protease aleurain precursor		GO:0004197, cysteine-type endopeptidase activity; GO:0008234, cysteine-type peptidase activity;	GO:0006508, proteolysis;	GO:0012505, endomembrane system;	Inhibitor_I29,Cathepsin propeptide inhibitor domain (,2.6e-22;Peptidase_C1,Papain family cysteine protease,0	1.31867	-0.032	-0.471	-1.35067	-1.78967	0.439
C03002G10	4432	4432	orange1.1g009121m	Beta-amylase		GO:0016161, beta-amylase activity;	GO:0000272, polysaccharide catabolism;			-0.458667	-0.323333	0.211667	0.135333	0.670333	-0.535
C03003A08	4433	4433	orange1.1g034519m	no_annotation_available						0.0956667	0.404667	-0.327833	0.309	-0.4235	0.7325
C03003D01	4434	4434	not available	F6F9.15 protein	AT1G19800					-0.186	1.256	0.803333	1.442	0.989333	0.452667
C03003D06	4435	4435	orange1.1g021252m	F17F8.14	AT1G30970	GO:0003700, transcription factor activity;	GO:0045449, regulation of transcription;	GO:0005634, nucleus;		0.228333	0.741333	0.145667	0.513	-0.0826667	0.595667
C03003D11	4436	4436	orange1.1g027960m	CPRD2 protein		GO:0009055, electron carrier activity; GO:0016491, oxidoreductase activity;	GO:0006118, electron transport;	GO:0009507, chloroplast;	BBE,Berberine and berberine like,2.2e-29	0.557333	0.226667	1.33233	-0.330667	0.775	-1.10567
C03003F10	4437	4437	orange1.1g041765m	BZIP transcription factor ATB2		GO:0003677, DNA binding; GO:0003700, transcription factor activity;	GO:0006355, regulation of transcription- DNA-dependent;	GO:0005634, nucleus; GO:0009507, chloroplast;		0.458	1.45	0.732	0.992	0.274	0.718
C03003G10	4438	4438	orange1.1g011433m	NADH dehydrogenase		GO:0005506, iron ion binding; GO:0008137, NADH dehydrogenase (ubiquinone) activity; GO:0010181, FMN binding;	GO:0006120, mitochondrial electron transport- NADH to ubiquinone;	GO:0005739, mitochondrion;	Complex1_51K,Respiratory-chain NADH dehydrogenase 51,0	0.0663333	0.326	0.273333	0.259667	0.207	0.0526667
C03004A04	4439	4439	orange1.1g014512m	ATP citrate lyase b-subunit						-0.205	-0.394333	-0.091	-0.189333	0.114	-0.303333
C03004A09	4440	4440	orange1.1g046950m	Orcinol O-methyltransferase 1					Dimerisation,Dimerisation domain,1.2e-24	0.870333	0.471667	-1.21467	-0.398667	-2.085	1.68633
C01014H09	4441	4441	orange1.1g001529m	Cellulose synthase		GO:0016757, transferase activity- transferring glycosyl groups;	GO:0009832, cell wall biosynthesis (sensu Magnoliophyta); GO:0030244, cellulose biosynthesis;	GO:0016020, membrane;	Cellulose_synt,Cellulose synthase,0	0.0836667	-0.918667	-1.13633	-1.00233	-1.22	0.217667
C01006E06	4442	4442	orange1.1g030624m	NTGP4		GO:0005525, GTP binding;	GO:0009618, response to pathogenic bacteria;		AIG1,AIG1 family,0	-0.167667	-0.133333	-0.0726667	0.0343333	0.095	-0.0606667
C03005B06	4443	4443	orange1.1g019801m	Seed maturation protein PM37	AT3G44110		GO:0006457, protein folding;	GO:0008372, cellular component unknown;	DnaJ,DnaJ domain,7.7e-36	0.262667	0.319	0.888667	0.0563333	0.626	-0.569667
C02004A11	4444	4444	not available	no_annotation_available						-0.007	0.0943333	-0.536667	0.101333	-0.529667	0.631
C03005H06	4445	4445	orange1.1g043342m	Acyl-CoA binding protein					ACBP,Acyl CoA binding protein,2.1e-20	-0.120667	-0.289	-0.184667	-0.168333	-0.064	-0.104333
C03006C11	4446	4446	not available	no_annotation_available						0.0216667	0.130333	0.204	0.108667	0.182333	-0.0736667
C03005B08	4447	4447	orange1.1g025076m	F27F5.5	AT1G44960		GO:0000004, biological process unknown;	GO:0012505, endomembrane system;		0.322333	0.508	0.404667	0.185667	0.0823333	0.103333
C08017B07	4448	4448	orange1.1g019766m	Histone acetyltransferase HAT B	AT5G56740	GO:0004402, histone acetyltransferase activity;	GO:0000004, biological process unknown;			0.236833	0.2455	0.1725	0.00866667	-0.0643333	0.073
C07002D08	4450	4450	orange1.1g031700m	MLP-like protein 423	AT1G24020		GO:0000004, biological process unknown;	GO:0008372, cellular component unknown;	Bet_v_I,Pathogenesis-related protein Bet v I family,0	-0.0875	0.1445	-0.0523333	0.232	0.0351667	0.196833
C04023G02	4451	4451	orange1.1g024928m	Pectin methylesterase-like protein	AT3G29090	GO:0030599, pectinesterase activity;	GO:0042545, cell wall modification;	GO:0005618, cell wall; GO:0009505, cell wall (sensu Magnoliophyta);	Pectinesterase,Pectinesterase,0	0.255667	-0.767667	-0.653	-1.02333	-0.908667	-0.114667
C18004G08	4453	4453	orange1.1g005527m	T4O12.9			GO:0006886, intracellular protein transport; GO:0042147, retrograde transport- endosome to Golgi;	GO:0008372, cellular component unknown;		0.231667	-0.131667	-0.231667	-0.363333	-0.463333	0.1
C08014C02	4455	4455	orange1.1g032526m	TATA box-binding protein associated factor 10		GO:0003700, transcription factor activity;	GO:0006352, transcription initiation;	GO:0005634, nucleus;		0.0843333	0.303	0.361667	0.218667	0.277333	-0.0586667
C08012F11	4456	4456	orange1.1g037282m	Ribosomal protein S29	AT3G43980,AT3G44010,AT4G33865	GO:0003735, structural constituent of ribosome;	GO:0006412, protein biosynthesis;	GO:0005622, intracellular; GO:0005739, mitochondrion; GO:0005840, ribosome;		0.0743333	-0.0136667	-0.116667	-0.088	-0.191	0.103
C04002D02	4460	4460	not available	Expressed protein		GO:0005554, molecular function unknown;		GO:0009507, chloroplast;		0.650333	-0.716667	0.302667	-1.367	-0.347667	-1.01933
C04002D07	4461	4461	orange1.1g041172m	no_annotation_available						-	0.813333	-	+		+
C04002F07	4462	4462	orange1.1g006453m	Arabidopsis thaliana genomic DNA, chromosome 5, TAC clone:K5J14	AT5G42220		GO:0006464, protein modification; GO:0006512, ubiquitin cycle;		ubiquitin,Ubiquitin family,3.1e-26	-	-0.251	0.273333	+	+	-0.524333
C04002H03	4463	4463	orange1.1g024016m	Pyrroline-5-carboxylate reductase	AT5G14800	GO:0004735, pyrroline-5-carboxylate reductase activity;	GO:0006561, proline biosynthesis;	GO:0005737, cytoplasm;	F420_oxidored,NADP oxidoreductase coenzyme F420-dep,0	-0.383667	-0.545333	-0.390667	-0.161667	-0.007	-0.154667
C04004A02	4464	4464	orange1.1g031238m	Ras-related protein Rab11C		GO:0005525, GTP binding;	GO:0006886, intracellular protein transport; GO:0007264, small GTPase mediated signal transduction; GO:0015031, protein transport;	GO:0008372, cellular component unknown;	Ras,Ras family,1.2e-27	-0.162667	0.130667	0.222	0.293333	0.384667	-0.0913333
C04004B04	4465	4465	orange1.1g015864m	Protein phosphatase 2C		GO:0003824, catalytic activity; GO:0015071, protein phosphatase type 2C activity;		GO:0005739, mitochondrion;		0.0663333	0.077	0.0463333	0.0106667	-0.02	0.0306667
C01003H04	4466	4466	not available	Metallothionein-like protein					Metallothio_2,Metallothionein,3.9e-20	0.125667	-0.448333	0.235	-0.574	0.109333	-0.683333
C04005A05	4467	4467	orange1.1g010315m	Cytochrome P450		GO:0004497, monooxygenase activity; GO:0005506, iron ion binding; GO:0019825, oxygen binding; GO:0020037, heme binding;	GO:0006118, electron transport;	GO:0005739, mitochondrion;		0.851333	0.166667	0.433	-0.684667	-0.418333	-0.266333
C04005C02	4468	4468	orange1.1g032413m	Gb|AAB95243.1	AT5G38650	GO:0005554, molecular function unknown;	GO:0000004, biological process unknown;	GO:0008372, cellular component unknown;	UMP1,Proteasome maturation factor UMP1,6.86636e-44	-0.396	0.209333	-0.153333	0.605333	0.242667	0.362667
C04005C06	4469	4469	orange1.1g035025m	Late embryogenesis abundant protein Lea5					LEA_3,Late embryogenesis abundant protein,0	+	+		-0.423	-	+
C04005F02	4470	4470	orange1.1g032750m	Cytochrome b5 isoform Cb5-C	AT2G32720	GO:0005554, molecular function unknown;	GO:0006118, electron transport;	GO:0008372, cellular component unknown;	Cyt-b5,Cytochrome b5-like Heme/Steroid binding doma,1.7e-26	-0.249	-0.489	-0.355667	-0.24	-0.106667	-0.133333
C04005G11	4471	4471	orange1.1g012508m	Gb|AAF27127.1			GO:0006865, amino acid transport;	GO:0016020, membrane;		-0.407	0.803	0.686333	1.21	1.09333	0.116667
C04006A05	4472	4472	orange1.1g034508m	OSJNBa0039C07.10 protein		GO:0003677, DNA binding; GO:0003700, transcription factor activity;	GO:0006355, regulation of transcription- DNA-dependent;	GO:0005634, nucleus;	AP2,AP2 domain,1.10001e-40	0.0636667	0.116667	0.344	0.053	0.280333	-0.227333
C04006D02	4473	4473	orange1.1g027699m	Hydroxyacylglutathione hydrolase cytoplasmic-like	AT3G10850	GO:0004416, hydroxyacylglutathione hydrolase activity;	GO:0019243, methylglyoxal catabolism to D-lactate;	GO:0005737, cytoplasm; GO:0012505, endomembrane system;	Lactamase_B,Metallo-beta-lactamase superfamily,9.7e-30	0.322	-0.512	-0.421333	-0.834	-0.743333	-0.0906667
C04010C06	4476	4476	orange1.1g048725m	Acetohydroxyacid synthase				GO:0009507, chloroplast;	TPP_enzyme_C,Thiamine pyrophosphate enzyme, C-termina,0	0.249333	-0.096	-0.181667	-0.345333	-0.431	0.0856667
C02010G09	4477	4477	orange1.1g045990m	Neutral invertase like protein		GO:0004564, beta-fructofuranosidase activity;	GO:0000004, biological process unknown;	GO:0008372, cellular component unknown;		0.153667	0.337667	0.207667	0.184	0.054	0.13
C04011C02	4478	4478	orange1.1g034266m	no_annotation_available						-0.467333	0.423667	0.874667	0.891	1.342	-0.451
C01003C05	4479	4479	not available	no_annotation_available						0.328333	0.209333	-0.148667	-0.119	-0.477	0.358
C04011D09	4480	4480	orange1.1g019554m	OSJNBb0012E24.3 protein	AT1G60170	GO:0005554, molecular function unknown;			NOSIC,NOSIC (NUC001) domain,1.3e-24;Nop,Putative snoRNA binding domain,0	0.136333	0.462667	0.304333	0.326333	0.168	0.158333
C04011D12	4481	4481	orange1.1g023432m	Putative senescence-associated protein SAG102	AT3G22550,AT3G63210				DUF581,Protein of unknown function (DUF581),4.8e-24	0.398333	1.46667	1.14733	1.06833	0.749	0.319333
C04011E03	4482	4482	orange1.1g022756m	Adenine nucleotide translocator		GO:0005488, binding;	GO:0006810, transport;	GO:0005743, mitochondrial inner membrane;	Mito_carr,Mitochondrial carrier protein,0;Mito_carr,Mitochondrial carrier protein,0	-0.139667	0.675667	0.361	0.815333	0.500667	0.314667
C04011F02	4483	4483	orange1.1g033093m	expressed protein, sigma factor F inhibitor spoIIAB, Bacillus megaterium, PIR:B48402	AT5G08060	GO:0005554, molecular function unknown;	GO:0000004, biological process unknown;	GO:0005739, mitochondrion;		0.724333	0.170333	-0.313167	-0.554	-1.0375	0.4835
C04011H03	4484	4484	orange1.1g033314m	Protein At3g21610	AT3G21610	GO:0005554, molecular function unknown;	GO:0000004, biological process unknown;	GO:0008372, cellular component unknown;	DUF212,Divergent PAP2 family,6.2e-32	0.251667	0.701333	0.376667	0.449667	0.125	0.324667
C04013A03	4485	4485	orange1.1g037100m	no_annotation_available						-0.405333	-0.175667	-0.235167	0.229667	0.170167	0.0595
C04013B07	4486	4486	orange1.1g030606m	At5g03370	AT5G03370	GO:0003998, acylphosphatase activity;	GO:0000004, biological process unknown;	GO:0009507, chloroplast;		0.0763333	-0.524333	-0.153333	-0.600667	-0.229667	-0.371
C04013C09	4487	4487	orange1.1g009169m	Expressed protein	AT2G27100	GO:0003700, transcription factor activity;				-0.822333	-0.320333	0.115	0.502	0.937333	-0.435333
C04013H09	4488	4488	not available	no_annotation_available						-0.133667	0.0526667	-0.100333	0.186333	0.0333333	0.153
C02007G01	4489	4489		no_annotation_available						-0.263333	0.246	0.305333	0.509333	0.568667	-0.0593333
C04015G02	4490	4490	orange1.1g042606m	F27J15.9	AT1G49140,AT3G18410	GO:0005554, molecular function unknown;	GO:0000004, biological process unknown;	GO:0005739, mitochondrion;		0.212667	0.151333	-0.008	-0.0613333	-0.220667	0.159333
C04015H03	4491	4491	orange1.1g023338m	Expressed protein	AT3G10300	GO:0005509, calcium ion binding;	GO:0000004, biological process unknown;	GO:0008372, cellular component unknown;	efhand,EF hand,7.8e-14;efhand,EF hand,7.8e-14	-0.244	0.748333	0.202333	0.992333	0.446333	0.546
C04015H06	4492	4492	orange1.1g026695m	F6D8.22 protein	AT1G52560	GO:0005554, molecular function unknown;	GO:0009408, response to heat;	GO:0005739, mitochondrion;	HSP20,Hsp20/alpha crystallin family,9.4e-20	-0.232833	0.0145	0.0371667	0.247333	0.27	-0.0226667
C04016E02	4493	4493	orange1.1g027356m	OSJNBa0060D06.16 protein	AT5G20900				Zim,ZIM motif,2.5e-17	0.038	-0.135667	0.0486667	-0.173667	0.0106667	-0.184333
C04016C12	4494	4494	not available	no_annotation_available						-0.378333	-0.0156667	-0.0466667	0.362667	0.331667	0.031
C04016H03	4495	4495	orange1.1g025588m	Cytosolic ascorbate peroxidase						0.193667	-0.00933333	-0.198667	-0.203	-0.392333	0.189333
C04017A03	4496	4496	not available	Dicyanin	AT5G20230				Cu_bind_like,Plastocyanin-like domain,1.4e-39	-1.54833	0.805333	0.556667	2.35367	2.105	0.248667
C02018D05	4497	4497	orange1.1g030995m	Putative 28 kDa heat-and acid-stable phosphoprotein	AT5G46020	GO:0005554, molecular function unknown;	GO:0000004, biological process unknown;	GO:0005739, mitochondrion;		-0.582333	-0.454667	-0.436333	0.127667	0.146	-0.0183333
C04017B12	4498	4498	orange1.1g035102m	Putative ribonucleoprotein At2g37220, chloroplast precursor	AT2G37220	GO:0003676, nucleic acid binding; GO:0003723, RNA binding;		GO:0009507, chloroplast;	RRM_1,RNA recognition motif. (a.k.a. RRM, RBD, or,0;RRM_1,RNA recognition motif. (a.k.a. RRM, RBD, or,0	-0.132333	-0.0283333	-0.169	0.104	-0.0366667	0.140667
C04017D07	4499	4499	orange1.1g019692m	Cytosolic class II low molecular weight heat shock protein	AT5G12020		GO:0009408, response to heat;	GO:0008372, cellular component unknown;	HSP20,Hsp20/alpha crystallin family,0	-1.39367	-2.28	-0.135333	-0.886333	1.25833	-2.14467
C04018A09	4500	4500	orange1.1g027410m	Putative proteasome inhibitor		GO:0005554, molecular function unknown;		GO:0005739, mitochondrion;		0.482667	0.791667	0.581333	0.309	0.0986667	0.210333
C04018A10	4501	4501	orange1.1g025531m	Isoflavone reductase related protein			GO:0006979, response to oxidative stress;	GO:0008372, cellular component unknown;	NmrA,NmrA-like family,0	0.379333	0.304333	0.0316667	-0.075	-0.347667	0.272667
C04018A11	4502	4502	not available	no_annotation_available						-0.360333	0.0916667	0.698	0.452	1.05833	-0.606333
C04018B10	4503	4503	orange1.1g029290m	Linalool synthase	AT1G61680	GO:0016829, lyase activity;	GO:0008152, metabolism;	GO:0009507, chloroplast;	Terpene_synth_C,Terpene synthase family, metal bindin,7.8e-21	-0.319667	0.0163333	0.0376667	0.336	0.357333	-0.0213333
C04018B12	4504	4504	orange1.1g029082m	Branched-chain alpha keto-acid dehydrogenase E1 alpha subunit-like protein		GO:0003863, 3-methyl-2-oxobutanoate dehydrogenase (2-methylpropanoyl-transferring) activity; GO:0016624, oxidoreductase activity- acting on the aldehyde or oxo group of donors- disulfide as acceptor;	GO:0008152, metabolism;	GO:0005739, mitochondrion;	E1_dh,Dehydrogenase E1 component,5.29971e-42	0.0896667	0.273333	0.312333	0.183667	0.222667	-0.039
C04015F07	4505	4505	orange1.1g029953m	Negative regulator of genetic competence clpC/mecB	AT4G25370	GO:0005515, protein binding; GO:0005524, ATP binding;	GO:0019538, protein metabolism;	GO:0009507, chloroplast;	Clp_N,Clp amino terminal domain,1e-14;Clp_N,Clp amino terminal domain,1e-14	-0.964667	-1.071	-0.755333	-0.106333	0.209333	-0.315667
C04018F02	4506	4506	orange1.1g006047m	Putative acyl-CoA synthetase		GO:0003824, catalytic activity;	GO:0006633, fatty acid biosynthesis;			-0.0243333	-0.0396667	0.00333333	-0.0153333	0.0276667	-0.043
C04018F07	4507	4507	not available	no_annotation_available						0.265667	0.302	-0.0813333	0.0363333	-0.347	0.383333
C04018F11	4508	4508	orange1.1g017980m	Putative phragmoplastin		GO:0003924, GTPase activity; GO:0005525, GTP binding;			GED,Dynamin GTPase effector domain,7.7e-35	0.0376667	0.0563333	-0.256667	0.0186667	-0.294333	0.313
C04018G02	4509	4509	orange1.1g015864m	Protein phosphatase-2c, putative	AT3G17090	GO:0003824, catalytic activity; GO:0015071, protein phosphatase type 2C activity;		GO:0012505, endomembrane system;	PP2C,Protein phosphatase 2C,4.5e-26	0.258	-0.049	0.151333	-0.307	-0.106667	-0.200333
C04018G06	4510	4510	orange1.1g032309m	40S ribosomal protein S19-1	AT3G02080,AT5G61170	GO:0003735, structural constituent of ribosome;	GO:0006412, protein biosynthesis;	GO:0005622, intracellular; GO:0005840, ribosome;	Ribosomal_S19e,Ribosomal protein S19e,0	-0.193	-0.541	-0.326333	-0.348	-0.133333	-0.214667
C04018G12	4511	4511	orange1.1g016847m	Lysophospholipase-like protein	AT5G11650	GO:0003824, catalytic activity; GO:0016787, hydrolase activity;	GO:0006725, aromatic compound metabolism;	GO:0009507, chloroplast;		-0.238333	0.934	0.0953333	1.17233	0.333667	0.838667
C04019B03	4512	4512	orange1.1g034060m	Emb|CAB61744.1	AT5G09960	GO:0005554, molecular function unknown;	GO:0000004, biological process unknown;	GO:0008372, cellular component unknown;		-0.130333	0.260333	0.0546667	0.390667	0.185	0.205667
C04019E04	4513	4513	orange1.1g011806m	Acyl-coenzyme A oxidase 3, peroxisomal precursor		GO:0003997, acyl-CoA oxidase activity;	GO:0006635, fatty acid beta-oxidation;	GO:0005739, mitochondrion; GO:0005777, peroxisome;	Acyl-CoA_dh_M,Acyl-CoA dehydrogenase, middle domain,2.8e-16	0.340833	0.0911667	-0.0628333	-0.249667	-0.403667	0.154
C04019E10	4514	4514	orange1.1g035421m	expressed protein	AT4G10080			GO:0008372, cellular component unknown;		-0.0763333	-0.268333	-0.243	-0.192	-0.166667	-0.0253333
C04019F04	4515	4515	orange1.1g035110m	At1g22140/F2E2_13						0.142333	0.027	0.059	-0.115333	-0.0833333	-0.032
C04019F12	4516	4516	orange1.1g014403m	Protein At1g68580	AT1G68580	GO:0003677, DNA binding; GO:0003723, RNA binding;	GO:0000004, biological process unknown;	GO:0008372, cellular component unknown;	Agenet,Agenet domain,1.5e-18	1.3635	1.12083	0.399167	-0.242667	-0.964333	0.721667
C04019H02	4517	4517	orange1.1g022715m	L-asparaginase	AT3G16150	GO:0004067, asparaginase activity;	GO:0006516, glycoprotein catabolism;	GO:0008372, cellular component unknown;	Asparaginase_2,Asparaginase,0	-0.880333	0.531333	1.07033	1.41167	1.95067	-0.539
C04022A08	4518	4518	orange1.1g045848m	Arabidopsis thaliana genomic DNA, chromosome 5, P1 clone:MMI9	AT5G62290	GO:0005216, ion channel activity;	GO:0006821, chloride transport; GO:0006884, regulation of cell volume;	GO:0008372, cellular component unknown;	ICln_channel,Nucleotide-sensitive chloride conductanc,6.9e-37	-0.083	0.622	0.79	0.705	0.873	-0.168
C04022B11	4519	4519	orange1.1g001788m	no_annotation_available						-0.014	0.51	0.919333	0.524	0.933333	-0.409333
C04022E11	4520	4520	orange1.1g037857m	no_annotation_available						-0.110667	0.301	-0.018	0.411667	0.0926667	0.319
C04023F02	4521	4521	orange1.1g018957m	ATP synthase beta chain, mitochondrial precursor		GO:0000166, nucleotide binding; GO:0005524, ATP binding; GO:0008553, hydrogen-exporting ATPase activity- phosphorylative mechanism; GO:0017111, nucleoside-triphosphatase activity; GO:0046933, hydrogen-transporting ATP synthase activity- rotational mechani	GO:0006754, ATP biosynthesis; GO:0015986, ATP synthesis coupled proton transport; GO:0015988, energy coupled proton transport- against electrochemical gradient;	GO:0005737, cytoplasm; GO:0005739, mitochondrion; GO:0016469, proton-transporting two-sector ATPase complex;	ATP-synt_ab_N,ATP synthase alpha/beta family, beta-ba,8.7e-23;ATP-synt_ab,ATP synthase alpha/beta family, nucleot,0;ATP-synt_ab_C,ATP synthase alpha/beta chain, C termin,0	-0.317333	-0.713667	-0.63	-0.396333	-0.312667	-0.0836667
C01014E01	4522	4522	orange1.1g017013m	Two-component response regulator-like APRR5					CCT,CCT motif,1.2e-19	-0.547333	1.80367	0.874667	2.351	1.422	0.929
C03005A10	4523	4523	orange1.1g001046m	ATP-dependent RNA helicase		GO:0003676, nucleic acid binding; GO:0003723, RNA binding; GO:0004004, ATP-dependent RNA helicase activity; GO:0004386, helicase activity; GO:0005524, ATP binding; GO:0008026, ATP-dependent helicase activity;		GO:0005739, mitochondrion;	DUF1605,Domain of unknown function (DUF1605),2.4e-33	0.307333	0.651	0.256333	0.343667	-0.051	0.394667
C01001A01	4528	4528	orange1.1g010359m	Cytochrome P450		GO:0004497, monooxygenase activity; GO:0005506, iron ion binding; GO:0019825, oxygen binding; GO:0020037, heme binding;	GO:0006118, electron transport;	GO:0005739, mitochondrion;		-	-0.402667	1.45	+	+	-1.85267
C04018H08	4530	4530	orange1.1g033460m	Putative Pi starvation-induced protein	AT1G71950			GO:0012505, endomembrane system;	Subtilisin_N,Subtilisin N-terminal Region,9.5e-15	-0.620667	-0.12	-0.0156667	0.500667	0.605	-0.104333
C08017H02	4534	4534	orange1.1g018609m	MATE efflux family protein, putative		GO:0005215, transporter activity; GO:0015238, drug transporter activity; GO:0015297, antiporter activity;	GO:0006855, multidrug transport;	GO:0016020, membrane;		0.0853333	-0.0141667	-0.0216667	-0.0995	-0.107	0.0075
C18013G07	4536	4536	orange1.1g034398m	Putative phytosulfokine peptide precursor					PSK,Phytosulfokine precursor protein (PSK),2.4e-19	-0.390667	-0.160333	1.81067	0.230333	2.20133	-1.971
C07009B10	4537	4537	orange1.1g028233m	AT5g41970/MJC20_7	AT5G41970	GO:0005554, molecular function unknown;	GO:0000004, biological process unknown;	GO:0005739, mitochondrion;	UPF0160,Uncharacterised protein family (UPF016,0	-0.076	-0.0583333	-0.412333	0.0176667	-0.336333	0.354
C05001C01	4547	4547	orange1.1g020203m	Polygalacturonase-inhibitor protein	AT5G06860	GO:0005515, protein binding;	GO:0006952, defense response; GO:0007165, signal transduction;	GO:0012505, endomembrane system;	LRRNT_2,Leucine rich repeat N-terminal domain,1.6e-14;LRR_1,Leucine Rich Repeat,4.9e-22;LRR_1,Leucine Rich Repeat,4.9e-22;LRR_1,Leucine Rich Repeat,4.9e-22;LRR_1,Leucine Rich Repeat,4.9e-22;LRR_1,Leucine Rich Repeat,4.9e-22;LRR_1,Leucine Rich Repeat,4.9e-	1.32167	-0.0413333	-1.089	-1.363	-2.41067	1.04767
C02012G12	4549	4549	orange1.1g015235m	Putative pectin-glucuronyltransferase	AT4G38040	GO:0003824, catalytic activity;	GO:0000004, biological process unknown;	GO:0009507, chloroplast; GO:0016020, membrane;	Exostosin,Exostosin family,4.4e-11	-1.7655	-2.15267	-0.45	-0.387167	1.3155	-1.70267
C05014E12	4555	4555	orange1.1g046370m	Ubiquinol-cytochrome c reductase complex ubiquinone-binding protein QP-C	AT5G05370	GO:0008121, ubiquinol-cytochrome-c reductase activity;	GO:0006118, electron transport;	GO:0008372, cellular component unknown;		-0.0273333	-0.417667	-0.325667	-0.390333	-0.298333	-0.092
C20008H12	4556	4556	orange1.1g042638m	Cysteine proteinase inhibitor	AT3G12490	GO:0004869, cysteine protease inhibitor activity;	GO:0000004, biological process unknown;	GO:0012505, endomembrane system;	Cystatin,Cystatin domain,3e-29;Cystatin,Cystatin domain,3e-29	-0.835667	-0.398	-0.466	0.437667	0.369667	0.068
C04019G11	4559	4559	orange1.1g015869m	Arabidopsis thaliana genomic DNA, chromosome 3, P1 clone: MZE19	AT3G19990	GO:0005554, molecular function unknown;	GO:0000004, biological process unknown;	GO:0008372, cellular component unknown;		-0.220333	-0.0733333	0.0586667	0.147	0.279	-0.132
C08017F02	4560	4560	orange1.1g044926m	AMP-binding protein		GO:0003824, catalytic activity;	GO:0008152, metabolism;			0.127333	0.151	0.110333	0.0236667	-0.017	0.0406667
C04019E09	4562	4562	orange1.1g033251m	Thioredoxin H		GO:0030508, thiol-disulfide exchange intermediate activity;	GO:0006118, electron transport;		Thioredoxin,Thioredoxin,1e-38	-0.200333	0.122333	-0.0873333	0.322667	0.113	0.209667
C02017G09	4564	4564	orange1.1g016511m	Protein kinase-like protein		GO:0004672, protein kinase activity; GO:0004674, protein serine/threonine kinase activity; GO:0004713, protein-tyrosine kinase activity; GO:0005524, ATP binding;	GO:0006468, protein amino acid phosphorylation;		Pkinase_Tyr,Protein tyrosine kinase,3.9e-11	0.117667	0.0143333	-0.108333	-0.103333	-0.226	0.122667
C05002B04	4565	4565	orange1.1g029185m	Male sterility protein 2-1 mutant				GO:0009507, chloroplast;		-0.253667	-0.334667	-0.268	-0.081	-0.0143333	-0.0666667
C05002E03	4566	4566	orange1.1g018116m	Orcinol O-methyltransferase 1		GO:0008171, O-methyltransferase activity; GO:0008757, S-adenosylmethionine-dependent methyltransferase activity;		GO:0005829, cytosol;	Dimerisation,Dimerisation domain,9.3e-20;Methyltransf_2,O-methyltransferase,3.7e-18	+	+	+	-0.31	-0.661	0.351
C05002E09	4567	4567	orange1.1g034343m	Small nuclear ribonucleoprotein-like	AT1G21190,AT1G76860	GO:0005554, molecular function unknown;	GO:0006397, mRNA processing;	GO:0005634, nucleus; GO:0005732, small nucleolar ribonucleoprotein complex;	LSM,LSM domain,6.2e-20	0.0886667	0.123667	0.187333	0.035	0.0986667	-0.0636667
C05002G09	4568	4568	orange1.1g003748m	no_annotation_available						-0.566	-0.434333	-0.126	0.131667	0.44	-0.308333
C05002H05	4569	4569	orange1.1g045228m	All1326 protein	AT1G28140	GO:0005554, molecular function unknown;	GO:0000004, biological process unknown;	GO:0005739, mitochondrion;		-0.290333	-0.498	-0.176	-0.207667	0.114333	-0.322
C05004A04	4570	4570	orange1.1g034644m	Snakin-1	AT2G14900	GO:0005554, molecular function unknown;	GO:0009739, response to gibberellic acid stimulus;	GO:0012505, endomembrane system;	GASA,Gibberellin regulated protein,1.6e-30	0.345	0.0216667	-0.144333	-0.323333	-0.489333	0.166
C05004C02	4571	4571	orange1.1g029876m	PCD/DCoH-like protein 2	AT1G29810	GO:0004160, dihydroxy-acid dehydratase activity;		GO:0005739, mitochondrion;		0.0473333	-0.179667	-0.354	-0.227	-0.401333	0.174333
C05004C03	4572	4572	orange1.1g020014m	Gb|AAC98457.1	AT5G60800	GO:0046872, metal ion binding;	GO:0030001, metal ion transport;	GO:0008372, cellular component unknown;	HMA,Heavy-metal-associated domain,5.7e-22;HMA,Heavy-metal-associated domain,5.7e-22	0.828	-0.039	-0.365333	-0.867	-1.19333	0.326333
C05004D03	4573	4573	not available	no_annotation_available						0.0796667	0.438667	0.134667	0.359	0.055	0.304
C01009A01	4574	4574	orange1.1g032671m	ubiquitin family protein, contains INTERPRO:IPR000626 ubiquitin domain	AT2G35360	GO:0005554, molecular function unknown;	GO:0006464, protein modification;	GO:0008372, cellular component unknown;		-0.179667	-0.142667	-0.429333	0.037	-0.249667	0.286667
C05004G07	4575	4575	orange1.1g042922m	Myb like protein						0.349	0.486667	0.522	0.137667	0.173	-0.0353333
C05004H07	4576	4576	orange1.1g029963m	Putative peroxisomal membrane protein				GO:0016021, integral to membrane;		0.0413333	0.0236667	0.203	-0.0176667	0.161667	-0.179333
C05004H12	4577	4577	not available	S-adenosylmethionine synthetase 2		GO:0004478, methionine adenosyltransferase activity;	GO:0006556, S-adenosylmethionine biosynthesis;		S-AdoMet_synt_N,S-adenosylmethionine synthetase, N-te,0;S-AdoMet_synt_M,S-adenosylmethionine synthetase, cent,0;S-AdoMet_synt_C,S-adenosylmethionine synthetase, C-te,0	0.0823333	0.597333	0.379	0.515	0.296667	0.218333
C07007D04	4579	4579	orange1.1g043704m	Hydroperoxide lyase						-0.322	-0.061	0.0493333	0.261	0.371333	-0.110333
C04013E03	4580	4580	orange1.1g032301m	AtPH1-like protein	AT5G05710	GO:0005554, molecular function unknown;	GO:0000004, biological process unknown;	GO:0008372, cellular component unknown;	PH,PH domain,1.7e-26	-0.328	-0.177667	-0.0823333	0.150333	0.245667	-0.0953333
C05011E08	4582	4582	orange1.1g018665m	no_annotation_available						0.174333	0.261667	-0.158333	0.0873333	-0.332667	0.42
C08010H05	4583	4583	orange1.1g010340m	AT4g35230/F23E12_210		GO:0004672, protein kinase activity; GO:0004674, protein serine/threonine kinase activity; GO:0004713, protein-tyrosine kinase activity; GO:0005524, ATP binding; GO:0016301, kinase activity;	GO:0006468, protein amino acid phosphorylation;	GO:0008372, cellular component unknown;		0.0366667	0.196	0.121667	0.159333	0.085	0.0743333
C02015F07	4584	4584	orange1.1g006475m	Putative selenoprotein O		GO:0005554, molecular function unknown;	GO:0000004, biological process unknown;	GO:0009507, chloroplast;		-0.687333	-0.520667	-0.357333	0.166667	0.33	-0.163333
C05014E08	4585	4585	orange1.1g028806m	Glycoprotein-like protein	AT2G20450,AT4G27090	GO:0003735, structural constituent of ribosome;	GO:0006412, protein biosynthesis; GO:0007046, ribosome biogenesis;	GO:0005622, intracellular; GO:0005840, ribosome;	Ribosomal_L14e,Ribosomal protein L14,1.10001e-40	0.219667	0.07	0.0526667	-0.149667	-0.167	0.0173333
C05014H12	4586	4586	orange1.1g030911m	F28K20.16	AT1G31200	GO:0005554, molecular function unknown;	GO:0000004, biological process unknown;	GO:0008372, cellular component unknown;		0.368833	-	0.357333	-	-0.0115	-
C05015G07	4589	4589	orange1.1g029262m	At3g55600		GO:0005554, molecular function unknown;	GO:0000004, biological process unknown;	GO:0005739, mitochondrion;		0.501667	0.507667	0.129667	0.006	-0.372	0.378
C18013F07	4590	4590	orange1.1g034049m	Putative annexin	AT1G68090	GO:0005509, calcium ion binding; GO:0005544, calcium-dependent phospholipid binding;	GO:0050819, negative regulation of coagulation;	GO:0008372, cellular component unknown;	Annexin,Annexin,0;Annexin,Annexin,0;Annexin,Annexin,0;Annexin,Annexin,0	-0.162333	-0.931667	-0.905333	-0.769333	-0.743	-0.0263333
C08006E08	4591	4591	orange1.1g033978m	Early nodulin 93					ENOD93,Early nodulin 93 ENOD93 protein,0	0.342667	0.105	0.355667	-0.237667	0.013	-0.250667
C04011C12	4596	4596	orange1.1g029150m	Gb|AAC98457.1		GO:0046872, metal ion binding;	GO:0030001, metal ion transport;	GO:0008372, cellular component unknown;	HMA,Heavy-metal-associated domain,2e-13;HMA,Heavy-metal-associated domain,2e-13	0.808333	0.836333	1.53333	0.028	0.725	-0.697
C02012H08	4600	4600	orange1.1g034932m	Expressed protein	AT2G23090	GO:0005554, molecular function unknown;	GO:0000004, biological process unknown;	GO:0008372, cellular component unknown;		-0.384	-0.702333	0.181333	-0.318333	0.565333	-0.883667
C20006E11	4603	4603	not available	no_annotation_available						1.95033	0.366667	-0.808667	-1.58367	-2.759	1.17533
C20003D11	4605	4605	orange1.1g025018m	Protein At4g00905	AT1G01225			GO:0008372, cellular component unknown;		-0.322667	-0.289333	-	0.0333333	-	+
C07003H03	4606	4606	orange1.1g039412m	UPI00005DC275; Nucleoid DNA-binding-like protein	AT5G07030	GO:0004194, pepsin A activity;	GO:0006508, proteolysis;			-0.189333	0.0573333	0.0246667	0.246667	0.214	0.0326667
C01008F06	4607	4607	orange1.1g005135m	Arginine decarboxylase	AT2G16500		GO:0006979, response to oxidative stress;	GO:0009507, chloroplast;		0.793667	2.35967	1.08967	1.566	0.296	1.27
C01014G03	4608	4608	orange1.1g026096m	OSJNBa0009P12.2 protein		GO:0005488, binding;	GO:0000004, biological process unknown;		DUF597,Protein of unknown function, DUF597,0	-0.609667	-0.226	-0.521667	0.383667	0.088	0.295667
C18016A08	4611	4611	orange1.1g034439m	no_annotation_available						1.01717	-0.5285	-0.5025	-1.54567	-1.51967	-0.026
C20002D03	4615	4615	orange1.1g029695m	LIM-domain SF3 protein	AT3G55770	GO:0008270, zinc ion binding;	GO:0000004, biological process unknown;	GO:0008372, cellular component unknown;	LIM,LIM domain,5.8e-37;LIM,LIM domain,5.8e-37	-0.6565	-0.453	-0.610333	0.2035	0.0461667	0.157333
C04015B09	4619	4619	orange1.1g025340m	Putative ripening-related bZIP protein	AT1G45249			GO:0005634, nucleus;	bZIP_1,bZIP transcription factor,1.2e-11	0.027	1.17433	0.721667	1.14733	0.694667	0.452667
C02006E01	4620	4620	orange1.1g030803m	Auxin-regulated protein	AT3G04730	GO:0003700, transcription factor activity;		GO:0005634, nucleus;	AUX_IAA,AUX/IAA family,0	0.318667	0.066	-0.133667	-0.252667	-0.452333	0.199667
C18011H12	4623	4623	orange1.1g044567m	Emb|CAB62340.1	AT5G63350	GO:0005554, molecular function unknown;	GO:0000004, biological process unknown;	GO:0005739, mitochondrion;		-0.217	0.494333	0.258833	0.711333	0.475833	0.2355
C20007E07	4624	4624	orange1.1g026374m	Expressed protein	AT3G44150	GO:0005554, molecular function unknown;	GO:0000004, biological process unknown;	GO:0012505, endomembrane system;		0.0763333	-0.0163333	0.109667	-0.0926667	0.0333333	-0.126
C08001F01	4625	4625	orange1.1g027582m	Protein At3g04600		GO:0004812, tRNA ligase activity; GO:0004830, tryptophan-tRNA ligase activity; GO:0005524, ATP binding;	GO:0006418, tRNA aminoacylation for protein translation; GO:0006436, tryptophanyl-tRNA aminoacylation;	GO:0008372, cellular component unknown;		0.212333	0.477333	0.142667	0.265	-0.0696667	0.334667
C08004E05	4626	4626	orange1.1g027901m	Protein At4g14746			GO:0000004, biological process unknown;	GO:0031225, anchored to membrane;		-0.0446667	-0.306333	0.422667	-0.261667	0.467333	-0.729
C05002B06	4642	4642	orange1.1g035287m	expressed protein						0.837667	0.112667	0.198333	-0.725	-0.639333	-0.0856667
C01012C03	4643	4643	orange1.1g011929m	Kinase-like protein						0.570667	0.979667	0.200333	0.409	-0.370333	0.779333
C02017H11	4650	4650	orange1.1g012465m	NAC domain-containing protein 78	AT5G04410		GO:0007275, development; GO:0045449, regulation of transcription;	GO:0009507, chloroplast;	NAM,No apical meristem (NAM) protein,0	0.339667	0.459667	0.464	0.12	0.124333	-0.00433333
C02017H09	4654	4654	orange1.1g029841m	60S ribosomal protein L18	AT3G05590,AT5G27850	GO:0003735, structural constituent of ribosome;	GO:0006412, protein biosynthesis;	GO:0005622, intracellular; GO:0005840, ribosome; GO:0015934, large ribosomal subunit;	Ribosomal_L18e,Eukaryotic ribosomal protein L18,0	0.041	-0.115	-0.0766667	-0.156	-0.117667	-0.0383333
C02020A06	4655	4655	orange1.1g031195m	Early nodulin ENOD18	AT3G53990	GO:0005554, molecular function unknown;	GO:0006950, response to stress;	GO:0008372, cellular component unknown;	Usp,Universal stress protein family,4.4e-20	0.0853333	-0.598	-0.228333	-0.683333	-0.313667	-0.369667
C05002E10	4657	4657	orange1.1g033944m	60s acidic ribosomal protein P1	AT5G24510				Ribosomal_60s,60s Acidic ribosomal protein,2.4e-24	-0.0326667	-0.732667	-0.841333	-0.7	-0.808667	0.108667
C07010H04	4658	4658	orange1.1g039592m	Lectin like protein	AT4G19840					1.576	-1.37767	-0.7545	-2.95367	-2.3305	-0.623167
C01010B03	4663	4663	orange1.1g030188m	no_annotation_available						0.3785	1.237	-0.2835	0.8585	-0.662	1.5205
[truncated: 6,696 more rows]

## Sheet: 12K
Clone	Contig	Unigene	C. sinensis genome v1.1 JGI mRNA	annotation	Arabidopsis orthologue	GO_Molecular_Function	GO_Biological_Process	GO_Cellular_Component	Pfam domains	LOG2 (H/FH)	LOG2 (HC/FH)	LOG2 (C/FH)	LOG2 (HC/H)	LOG2 (C/H)	LOG2 (HC/C)
[truncated: 11,186 more rows]
